# Supplementary material for: A systematic review of common genetic variation and biological pathways in autism spectrum disorder
Source: BMC Neurosci. 2021 Oct 9;22:60. doi: 10.1186/s12868-021-00662-z (PMC8501721; doi:10.1186/s12868-021-00662-z)
Supplement: Supplementary file 1 — Additional file 1. Database of genes associated with ASD in this systematic review. [file 12868_2021_662_MOESM1_ESM.xlsx]

## Sheet: Articles
#	Publication Year	Author	Title	Publication Title	DOI	Abstract
1	2016	Shang, Linshan; Henderson, Lindsay B.; Cho, Megan T.; Petrey, Donald S.; Fong, Chin-To; Haude, Katrina M.; Shur, Natasha; Lundberg, Julie; Hauser, Natalie; Carmichael, Jason; Innis, Jeffrey; Schuette, Jane; Wu, Yvonne W.; Asaikar, Shailesh; Pearson, Margaret; Folk, Leandra; Retterer, Kyle; Monaghan, Kristin G.; Chung, Wendy K.	De novo missense variants in PPP2R5D are associated with intellectual disability, macrocephaly, hypotonia, and autism	Neurogenetics	10.1007/s10048-015-0466-9	Protein phosphatase 2A (PP2A) is a heterotrimeric protein serine/threonine phosphatase and is involved in a broad range of cellular processes. PPP2R5D is a regulatory B subunit of PP2A and plays an important role in regulating key neuronal and developmental regulation processes such as PI3K/AKT and glycogen synthase kinase 3 beta (GSK3β)-mediated cell growth, chromatin remodeling, and gene transc…
2	2017	Firouzabadi, Saghar Ghasemi; Kariminejad, Roxana; Vameghi, Roshanak; Darvish, Hossein; Ghaedi, Hamid; Banihashemi, Susan; Firouzkouhi Moghaddam, Mahboubeh; Jamali, Peyman; Mofidi Tehrani, Hassan Farbod; Dehghani, Hossein; Narooie-Nejad, Mehrnaz; Jamshidi, Javad; Tafakhori, Abbas; Sadabadi, Saeid; Najmabadi, Hossein; Behjati, Farkhondeh	Copy Number Variants in Patients with Autism and Additional Clinical Features: Report of VIPR2 Duplication and a Novel Microduplication Syndrome	Molecular Neurobiology	10.1007/s12035-016-0202-y	Autism is a common neurodevelopmental disorder estimated to affect 1 in 68 children. Many studies have shown the role of copy number variants (CNVs) as a major contributor in the etiology of autism with the overall detection rate of about 10-15 % and over 20 % when syndromic forms of autism exist. In this study, we used array CGH to identify CNVs in 15 Iranian patients with autism. To elevate our…
3	2017	Zare, Sahar; Mashayekhi, Farhad; Bidabadi, Elham	The association of CNTNAP2 rs7794745 gene polymorphism and autism in Iranian population	Journal of Clinical Neuroscience: Official Journal of the Neurosurgical Society of Australasia	10.1016/j.jocn.2017.01.008	Autism is a heterogeneous and multifactorial disease that results from the interaction between genetic vulnerability and environmental factors. Several studies showed that many of genes that play role in autism are component of signaling networks that regulate growth and synaptic plasticity, play an important role in the etiology of autism. Contactin associated-like 2 (CNTNAP2) gene is a member o…
4	2019	Strenn, Nina; Hovey, Daniel; Jonsson, Lina; Anckarsäter, Henrik; Lundström, Sebastian; Lichtenstein, Paul; Ekman, Agneta	Associations between autistic-like traits and polymorphisms in NFKBIL1	Acta Neuropsychiatrica	10.1017/neu.2019.18	OBJECTIVE: The immune system has been suggested to be associated with neuropsychiatric disorders; for example, elevated levels of cytokines and the inflammation-related transcription factor nuclear factor kappa-B (NF-κB) have been reported in individuals with autism spectrum disorder (ASD). The aim of this study was to investigate possible associations between autistic-like traits (ALTs) and sing…
5	2014	Jonsson, Lina; Anckarsäter, Henrik; Zettergren, Anna; Westberg, Lars; Walum, Hasse; Lundström, Sebastian; Larsson, Henrik; Lichtenstein, Paul; Melke, Jonas	Association between ASMT and autistic-like traits in children from a Swedish nationwide cohort	Psychiatric Genetics	10.1097/YPG.0000000000000010	Individuals with autism spectrum disorders often show low levels of melatonin, and it has been suggested that this decrease may be because of the low activity of the acetylserotonin O-methyltransferase (ASMT), the last enzyme in the melatonin-synthesis pathway. Also, genetic variants in ASMT have been associated with autism, as well as with low ASMT activity and melatonin levels, suggesting that …
6	2016	Deng, Hong-Zhu; You, Cong; Xing, Yu; Chen, Kai-Yun; Zou, Xiao-Bing	A Family-Based Association Study of CYP11A1 and CYP11B1 Gene Polymorphisms With Autism in Chinese Trios	Journal of Child Neurology	10.1177/0883073815620672	Autism spectrum disorder is a group of neurodevelopmental disorders with the higher prevalence in males. Our previous studies have indicated lower progesterone levels in the children with autism spectrum disorder, suggesting involvement of the cytochrome P-450scc gene (CYP11A1) and cytochrome P-45011beta gene (CYP11B1) as candidate genes in autism spectrum disorder. The aim of this study was to i…
7	2016	Firouzabadi, Negar; Ghazanfari, Nima; Alavi Shoushtari, Ali; Erfani, Nasrallah; Fathi, Farshid; Bazrafkan, Mozhdeh; Bahramali, Ehsan	Genetic Variants of Angiotensin-Converting Enzyme Are Linked to Autism: A Case-Control Study	PloS One	10.1371/journal.pone.0153667	BACKGROUND: Autism is a disease of complex nature with a significant genetic component. The importance of renin-angiotensin system (RAS) elements in cognition and behavior besides the interaction of angiotensin II (Ang II), the main product of angiotensin-converting enzyme (ACE), with neurotransmitters in CNS, especially dopamine, proposes the involvement of RAS in autism. Since the genetic archi…
8	2018	Wang, Linyan; Li, Jun; Shuang, Mei; Lu, Tianlan; Wang, Ziqi; Zhang, Tian; Yue, Weihua; Jia, Meixiang; Ruan, Yanyan; Liu, Jing; Wu, Zhiliu; Zhang, Dai; Wang, Lifang	Association study and mutation sequencing of genes on chromosome 15q11-q13 identified GABRG3 as a susceptibility gene for autism in Chinese Han population	Translational Psychiatry	10.1038/s41398-018-0197-4	Cytogenetic studies suggested that chromosome 15q11-q13 might be a candidate region that increases the risk of autism. Previous association studies in Caucasian populations identified the risk variants of genes in this region. However, the association of these genes with autism in Chinese Han population remains unclear. Herein, 512 autism trios were utilized for a family-based association study o…
9	2016	Li, Jun; You, Yang; Yue, Weihua; Yu, Hao; Lu, Tianlan; Wu, Zhiliu; Jia, Meixiang; Ruan, Yanyan; Liu, Jing; Zhang, Dai; Wang, Lifang	Chromatin remodeling gene EZH2 involved in the genetic etiology of autism in Chinese Han population	Neuroscience Letters	10.1016/j.neulet.2015.10.074	Autism spectrum disorder (ASD) is a group of severe neurodevelopmental disorders. Epigenetic factors play a critical role in the etiology of ASD. Enhancer of zest homolog 2 (EZH2), which encodes a histone methyltransferase, plays an important role in the process of chromatin remodeling during neurodevelopment. Further, EZH2 is located in chromosome 7q35-36, which is one of the linkage regions for…
10	2015	Pan, Yongcheng; Chen, Jingjing; Guo, Hui; Ou, Jianjun; Peng, Yu; Liu, Qiong; Shen, Yidong; Shi, Lijuan; Liu, Yalan; Xiong, Zhimin; Zhu, Tengfei; Luo, Sanchuan; Hu, Zhengmao; Zhao, Jingping; Xia, Kun	Association of genetic variants of GRIN2B with autism	Scientific Reports	10.1038/srep08296	Autism (MIM 209850) is a complex neurodevelopmental disorder characterized by social communication impairments and restricted repetitive behaviors. It has a high heritability, although much remains unclear. To evaluate genetic variants of GRIN2B in autism etiology, we performed a system association study of common and rare variants of GRIN2B and autism in cohorts from a Chinese population, involv…
11	2019	Wang, Ziqi; Zhang, Jishui; Lu, Tianlan; Zhang, Tian; Jia, Meixiang; Ruan, Yanyan; Zhang, Dai; Li, Jun; Wang, Lifang	Replication of previous GWAS hits suggests the association between rs4307059 near MSNP1AS and autism in a Chinese Han population	Progress in Neuro-Psychopharmacology & Biological Psychiatry	10.1016/j.pnpbp.2018.12.016	Autism is a complex neurodevelopmental disorder with high heritability. Previous genome-wide association studies (GWAS) demonstrated that some single-nucleotide polymorphisms (SNPs) were significantly associated with autism, while other studies focusing on these GWAS hits showed inconsistent results. Besides, the association between these variants and autism in the Chinese Han population remains …
12	2016	AlAyadhi, Laila Y.; Hashmi, Jamil A.; Iqbal, Muhammad; Albalawi, Alia M.; Samman, Mohammad I.; Elamin, Nadra E.; Bashir, Shahid; Basit, Sulman	High-resolution SNP genotyping platform identified recurrent and novel CNVs in autism multiplex families	Neuroscience	10.1016/j.neuroscience.2016.10.030	Single nucleotide polymorphisms (SNPs)-based genotyping using microarray platform is now frequently used to detect copy number variants (CNVs) in the human genome. Here, we report CNVs identified using Illumina Human Omni 2.5M oligonucleotide microarrays in 11 multiplex families with autism spectrum disorder (ASD) referred to Autism Research and Treatment Center (ART) and Madinah Maternity and Ch…
13	2016	Haghiri, Rosa; Mashayekhi, Farhad; Bidabadi, Elham; Salehi, Zivar	Analysis of methionine synthase (rs1805087) gene polymorphism in autism patients in Northern Iran	Acta Neurobiologiae Experimentalis	10.21307/ane-2017-030	Autism is characterized by impairment in reciprocal communication and speech, repetitive behaviors, and social communication. The genetic and environmental factors play roles in the pathogenesis of autism. It was recently shown that the genes involved in the folate/homocysteine pathway may be risk factors for autistic children. One of the genes that may be the risk factor for autism is Methionine…
14	2017	Tian, Ye; Wang, Lifang; Jia, Meixiang; Lu, Tianlan; Ruan, Yanyan; Wu, Zhiliu; Wang, Linyan; Liu, Jing; Zhang, Dai	Association of oligodendrocytes differentiation regulator gene DUSP15 with autism	The World Journal of Biological Psychiatry: The Official Journal of the World Federation of Societies of Biological Psychiatry	10.1080/15622975.2016.1178395	OBJECTIVES: Autism is a pervasive neurodevelopmental disorder with high heritability. Genetic factors play crucial roles in the aetiology of autism. Dual specificity phosphatase 15 (DUSP15) has been recognised as a key regulator gene for oligodendrocytes differentiation. A previous study detected one de novo missense variant (p.Thr107Met) with probable deleterious function in exon 6 of DUSP15 amo…
15	2008	Grigorenko, Elena L.; Han, Summer S.; Yrigollen, Carolyn M.; Leng, Lin; Mizue, Yuka; Anderson, George M.; Mulder, Erik J.; de Bildt, Annelies; Minderaa, Ruud B.; Volkmar, Fred R.; Chang, Joseph T.; Bucala, Richard	Macrophage migration inhibitory factor and autism spectrum disorders	Pediatrics	10.1542/peds.2007-3604	OBJECTIVE: Autistic spectrum disorders are childhood neurodevelopmental disorders characterized by social and communicative impairment and repetitive and stereotypical behavior. Macrophage migration inhibitory factor (MIF) is an upstream regulator of innate immunity that promotes monocyte/macrophage-activation responses by increasing the expression of Toll-like receptors and inhibiting activation…
16	2014	Xu, Xiaojuan; Xiong, Zhimin; Zhang, Lusi; Liu, Yalan; Lu, Lina; Peng, Yu; Guo, Hui; Zhao, Jingping; Xia, Kun; Hu, Zhengmao	Variations analysis of NLGN3 and NLGN4X gene in Chinese autism patients	Molecular Biology Reports	10.1007/s11033-014-3284-5	Autism is a neurodevelopmental disorder clinically characterized by impairment of social interaction, deficits in verbal communication, as well as stereotypic and repetitive behaviors. Several studies have implicated that abnormal synaptogenesis was involved in the incidence of autism. Neuroligins are postsynaptic cell adhesion molecules and interacted with neurexins to regulate the fine balance …
17	2013	Salem, Ahmed M.; Ismail, Samira; Zarouk, Waheba A.; Abdul Baky, Olwya; Sayed, Ahmed A.; Abd El-Hamid, Sawsan; Salem, Sohair	Genetic variants of neurotransmitter-related genes and miRNAs in Egyptian autistic patients	TheScientificWorldJournal	10.1155/2013/670621	Autism is a neurodevelopmental disorder with indisputable evidence for a genetic component. This work studied the association of autism with genetic variations in neurotransmitter-related genes, including MAOA uVNTR, MAOB rs1799836, and DRD2 TaqI A in 53 autistic patients and 30 healthy individuals. The study also analyzed sequence variations of miR-431 and miR-21. MAOA uVNTR was genotyped by PCR…
18	2017	Safari, Mohammad Reza; Ghafouri-Fard, Soudeh; Noroozi, Rezvan; Sayad, Arezou; Omrani, Mir Davood; Komaki, Alireza; Eftekharian, Mohammad Mahdi; Taheri, Mohammad	FOXP3 gene variations and susceptibility to autism: A case-control study	Gene	10.1016/j.gene.2016.10.019	Autism Spectrum Disorders (ASD) are a group of heterogeneous neurodevelopmental disorders associated with immune system dysregulation. There are supporting evidences for the role of Forkhead Box P3 (FOXP3) gene as a lineage specification factor of regulatory T cells in the pathogenesis of ASD. The aim of this study was to explore possible relationship between genetic variants rs2232365 and rs3761…
19	2009	Lintas, C.; Sacco, R.; Garbett, K.; Mirnics, K.; Militerni, R.; Bravaccio, C.; Curatolo, P.; Manzi, B.; Schneider, C.; Melmed, R.; Elia, M.; Pascucci, T.; Puglisi-Allegra, S.; Reichelt, K.-L.; Persico, A. M.	Involvement of the PRKCB1 gene in autistic disorder: significant genetic association and reduced neocortical gene expression	Molecular Psychiatry	10.1038/mp.2008.21	Protein kinase C enzymes play an important role in signal transduction, regulation of gene expression and control of cell division and differentiation. The fsI and betaII isoenzymes result from the alternative splicing of the PKCbeta gene (PRKCB1), previously found to be associated with autism. We performed a family-based association study in 229 simplex and 5 multiplex families, and a postmortem…
20	2014	Anitha, Ayyappan; Thanseem, Ismail; Nakamura, Kazuhiko; Vasu, Mahesh M.; Yamada, Kazuo; Ueki, Takatoshi; Iwayama, Yoshimi; Toyota, Tomoko; Tsuchiya, Kenji J.; Iwata, Yasuhide; Suzuki, Katsuaki; Sugiyama, Toshiro; Tsujii, Masatsugu; Yoshikawa, Takeo; Mori, Norio	Zinc finger protein 804A (ZNF804A) and verbal deficits in individuals with autism	Journal of psychiatry & neuroscience: JPN	10.1503/jpn.130126	BACKGROUND: In a genome-wide association study of autism, zinc finger protein 804A (ZNF804A) single nucleotide polymorphisms (SNPs) were found to be nominally associated in verbally deficient individuals with autism. Zinc finger protein 804A copy number variations (CNVs) have also been observed in individuals with autism. In addition, ZNF804A is known to be involved in theory of mind (ToM) tasks,…
21	2016	Noroozi, Rezvan; Taheri, Mohammad; Movafagh, Abolfazl; Mirfakhraie, Reza; Solgi, Ghasem; Sayad, Arezou; Mazdeh, Mehrdokht; Darvish, Hossein	Glutamate receptor, metabotropic 7 (GRM7) gene variations and susceptibility to autism: A case-control study	Autism Research: Official Journal of the International Society for Autism Research	10.1002/aur.1640	Autism spectrum disorder (ASD) as a synaptopathy is revealed to be pertained to aberrant glutamatergic neurotransmission. Glutamate receptor, metabotropic 7 (GRM7), a receptor coding gene of this pathway, is a new candidate gene for autism. The aim of this study was to examine if there is a relationship between genetic variants rs779867 and rs6782011 of GRM7 with ASD. The present research was des…
22	2003	Vourc'h, Patrick; Martin, Isabelle; Bonnet-Brilhault, Frédérique; Marouillat, Sylviane; Barthélémy, Catherine; Pierre Müh, Jean; Andres, Christian	Mutation screening and association study of the UBE2H gene on chromosome 7q32 in autistic disorder		10.1097/00041444-200312000-00005	Autistic disorder is a severe neurodevelopmental disorder most probably caused by a complex interaction of genetic factors. Several genomewide scans identified multipoint LOD score peaks in region 7q32. In this region, UBE2H encodes an E2 enzyme of the ubiquitin-dependent proteolytic system. Mutations in another member of this system, the UBE3A gene, cause Angelman syndrome. The participation of …
23	2015	Jaiswal, Preeti; Guhathakurta, Subhrangshu; Singh, Asem Surindro; Verma, Deepak; Pandey, Mritunjay; Varghese, Merina; Sinha, Swagata; Ghosh, Saurabh; Mohanakumar, Kochupurackal P.; Rajamma, Usha	SLC6A4 markers modulate platelet 5-HT level and specific behaviors of autism: a study from an Indian population	Progress in Neuro-Psychopharmacology & Biological Psychiatry	10.1016/j.pnpbp.2014.09.004	Presence of platelet hyperserotonemia and effective amelioration of behavioral dysfunctions by selective serotonin reuptake inhibitors (SSRI) in autism spectrum disorders (ASD) indicate that irregularities in serotonin (5-HT) reuptake and its homeostasis could be the basis of behavioral impairments in ASD patients. SLC6A4, the gene encoding serotonin transporter (SERT) is considered as a potentia…
24	2017	Hernandez, L. M.; Krasileva, K.; Green, S. A.; Sherman, L. E.; Ponting, C.; McCarron, R.; Lowe, J. K.; Geschwind, D. H.; Bookheimer, S. Y.; Dapretto, M.	Additive effects of oxytocin receptor gene polymorphisms on reward circuitry in youth with autism	Molecular Psychiatry	10.1038/mp.2016.209	Several common alleles in the oxytocin receptor gene (OXTR) are associated with altered brain function in reward circuitry in neurotypical adults and may increase risk for autism spectrum disorders (ASD). Yet, it is currently unknown how variation in the OXTR relates to brain functioning in individuals with ASD, and, critically, whether neural endophenotypes vary as a function of aggregate geneti…
25	2004	Gong, Xiaohong; Jia, Meixiang; Ruan, Yan; Shuang, Mei; Liu, Jing; Wu, Suping; Guo, Yanqing; Yang, Jianzhong; Ling, Yansu; Yang, Xiaoling; Zhang, Dai	Association between the FOXP2 gene and autistic disorder in Chinese population	American Journal of Medical Genetics. Part B, Neuropsychiatric Genetics: The Official Publication of the International Society of Psychiatric Genetics	10.1002/ajmg.b.20162	Several genomewide screens indicated that chromosome 7q was linked to autistic disorder. FOXP2, located on 7q31, is a putative transcription factor containing a polyglutamine tract and a forkhead DNA binding domain. It is one member of the forkhead family who are known to be key regulators of embryogenesis. A point mutation at a highly conserved residue within the forkhead domain co-segregated wi…
26	2004	Gharani, N.; Benayed, R.; Mancuso, V.; Brzustowicz, L. M.; Millonig, J. H.	Association of the homeobox transcription factor, ENGRAILED 2, 3, with autism spectrum disorder	Molecular Psychiatry	10.1038/sj.mp.4001498	Mouse mutants of the homeobox transcription factor Engrailed2 (En2) and autistic individuals display similar cerebellar morphological abnormalities, which include hypoplasia and a decrease in the number of Purkinje cells. Human EN2 maps to 7q36, a chromosomal region that has demonstrated suggestive linkage to autism spectrum disorder (ASD). To investigate EN2 for evidence of association with ASD,…
27	2007	Cho, In Hee; Yoo, Hee Jeong; Park, Mira; Lee, Young Sik; Kim, Soon Ae	Family-based association study of 5-HTTLPR and the 5-HT2A receptor gene polymorphisms with autism spectrum disorder in Korean trios	Brain Research	10.1016/j.brainres.2007.01.002	The potential role of the serotoninergic system in the development of autistic disorder has long been suggested based on the observation of hyperserotoninemia in autistic subjects and the results of drug treatment studies. Promoter region polymorphisms (5-HTTLPR) of the serotonin transporter gene (SLC6A4) and the 5-HT2A receptor gene (HTR2A) have been studied as potential candidate genes in autis…
28	2010	Anney, Richard; Klei, Lambertus; Pinto, Dalila; Regan, Regina; Conroy, Judith; Magalhaes, Tiago R.; Correia, Catarina; Abrahams, Brett S.; Sykes, Nuala; Pagnamenta, Alistair T.; Almeida, Joana; Bacchelli, Elena; Bailey, Anthony J.; Baird, Gillian; Battaglia, Agatino; Berney, Tom; Bolshakova, Nadia; Bölte, Sven; Bolton, Patrick F.; Bourgeron, Thomas; Brennan, Sean; Brian, Jessica; Carson, Andrew R…	A genome-wide scan for common alleles affecting risk for autism	Human Molecular Genetics	10.1093/hmg/ddq307	Although autism spectrum disorders (ASDs) have a substantial genetic basis, most of the known genetic risk has been traced to rare variants, principally copy number variants (CNVs). To identify common risk variation, the Autism Genome Project (AGP) Consortium genotyped 1558 rigorously defined ASD families for 1 million single-nucleotide polymorphisms (SNPs) and analyzed these SNP genotypes for as…
29	2012	Tian, Peichao	RELN gene polymorphisms and susceptibility to autism in Chinese Han population	Neurology India	10.4103/0028-3886.105190	BACKGROUND: Single nucleotide polymorphisms (SNPs) in the Reelin gene (RELN) are likely candidates to confer risk for autism. The objective of the present study is to investigate the association of RELN gene SNPs with autism. MATERIALS AND METHODS: A total of 367 Chinese Han subjects were recruited, including 186 autism patients and 181 unrelated healthy controls. Polymerase chain reaction-restri…
30	2010	Holt, Richard; Barnby, Gabrielle; Maestrini, Elena; Bacchelli, Elena; Brocklebank, Denise; Sousa, Inês; Mulder, Erik J.; Kantojärvi, Katri; Järvelä, Irma; Klauck, Sabine M.; Poustka, Fritz; Bailey, Anthony J.; Monaco, Anthony P.; EU Autism MOLGEN Consortium	Linkage and candidate gene studies of autism spectrum disorders in European populations	European journal of human genetics: EJHG	10.1038/ejhg.2010.69	Over the past decade, research on the genetic variants underlying susceptibility to autism and autism spectrum disorders (ASDs) has focused on linkage and candidate gene studies. This research has implicated various chromosomal loci and genes. Candidate gene studies have proven to be particularly intractable, with many studies failing to replicate previously reported associations. In this paper, …
31	2013	Toma, Claudio; Hervás, Amaia; Balmaña, Noemí; Salgado, Marta; Maristany, Marta; Vilella, Elisabet; Aguilera, Francisco; Orejuela, Carmen; Cuscó, Ivon; Gallastegui, Fátima; Pérez-Jurado, Luis Alberto; Caballero-Andaluz, Rafaela; Diego-Otero, Yolanda de; Guzmán-Alvarez, Guadalupe; Ramos-Quiroga, Josep Antoni; Ribasés, Marta; Bayés, Mònica; Cormand, Bru	Neurotransmitter systems and neurotrophic factors in autism: association study of 37 genes suggests involvement of DDC	The World Journal of Biological Psychiatry: The Official Journal of the World Federation of Societies of Biological Psychiatry	10.3109/15622975.2011.602719	OBJECTIVES: Neurotransmitter systems and neurotrophic factors can be considered strong candidates for autism spectrum disorder (ASD). The serotoninergic and dopaminergic systems are involved in neurotransmission, brain maturation and cortical organization, while neurotrophic factors (NTFs) participate in neurodevelopment, neuronal survival and synapses formation. We aimed to test the contribution…
32	2002	Buxbaum, J. D.; Silverman, J. M.; Smith, C. J.; Greenberg, D. A.; Kilifarski, M.; Reichert, J.; Cook, E. H.; Fang, Y.; Song, C.-Y.; Vitale, R.	Association between a GABRB3 polymorphism and autism	Molecular Psychiatry	10.1038/sj.mp.4001011	Autistic disorder (OMIM 209850) is a disease with a significant genetic component of a complex nature.(1) Cytogenetic abnormalities in the Prader-Willi/Angelman syndrome critical region (15q11-13) have been described in several individuals with autism.(1) For this reason, markers across this region have been screened for evidence of linkage and association, and a marker (155CA-2) in the gamma-ami…
33	2001	Persico, A. M.; D'Agruma, L.; Maiorano, N.; Totaro, A.; Militerni, R.; Bravaccio, C.; Wassink, T. H.; Schneider, C.; Melmed, R.; Trillo, S.; Montecchi, F.; Palermo, M.; Pascucci, T.; Puglisi-Allegra, S.; Reichelt, K. L.; Conciatori, M.; Marino, R.; Quattrocchi, C. C.; Baldi, A.; Zelante, L.; Gasparini, P.; Keller, F.; Collaborative Linkage Study of Autism	Reelin gene alleles and haplotypes as a factor predisposing to autistic disorder	Molecular Psychiatry	10.1038/sj.mp.4000850	Autistic disorder (MIM 209850) is currently viewed as a neurodevelopmental disease. Reelin plays a pivotal role in the development of laminar structures including the cerebral cortex, hippocampus, cerebellum and of several brainstem nuclei. Neuroanatomical evidence is consistent with Reelin involvement in autistic disorder. In this study, we describe several polymorphisms identified using RNA-SSC…
34	2010	Arieff, Zainunisha; Kaur, Mandeep; Gameeldien, Hajirah; van der Merwe, Lize; Bajic, Vladimir B.	5-HTTLPR polymorphism: analysis in South African autistic individuals	Human Biology	10.3378/027.082.0303	The serotonin transporter promoter length polymorphism (5-hydroxytryptamine transporter length polymorphism; 5-HTTLPR) has long been implicated in autism and other psychiatric disorders. The use of selective serotonin reuptake inhibitors (SSRIs) has a positive effect on treating some symptoms of autism. The effects of these drugs vary in individuals because of the presence of the S or L allele of…
35	2011	Chien, Yi-Ling; Wu, Yu-Yu; Chiu, Yen-Nan; Liu, Shih-Kai; Tsai, Wen-Che; Lin, Ping-I.; Chen, Chia-Hsiang; Gau, Susan Shur-Fen; Chien, Wei-Hsien	Association study of the CNS patterning genes and autism in Han Chinese in Taiwan	Progress in Neuro-Psychopharmacology & Biological Psychiatry	10.1016/j.pnpbp.2011.04.010	Autism is a complex neurodevelopmental disorder with high heritability. Despite different approaches worldwide to identify susceptibility loci or genes for autism spectrum disorders (ASDs), no consistent result has been reported. CNS patterning genes have been recognized as candidate genes for autism based on neuroimage and neuropathology evidence. This study investigated four candidate genes (WN…
36	2008	Yoo, Hee Jeong; Cho, In Hee; Park, Mira; Cho, Eunchung; Cho, Soo Churl; Kim, Bung Nyun; Kim, Jae Won; Kim, Soon Ae	Association between PTGS2 polymorphism and autism spectrum disorders in Korean trios	Neuroscience Research	10.1016/j.neures.2008.05.008	Cyclooxygenase-2 (Cox-2) is an inducible enzyme involved in neuroplasticity and the neuropathology of the central nervous system. This study evaluated the relationship between autism spectrum disorders (ASDs) and polymorphisms of PTGS2 (the gene encoding Cox-2) with 151 Korean family trios including children with ASDs. We found that the A allele of rs2745557 was preferentially transmitted in ASDs…
37	2009	Henningsson, Susanne; Jonsson, Lina; Ljunggren, Elin; Westberg, Lars; Gillberg, Carina; Råstam, Maria; Anckarsäter, Henrik; Nygren, Gudrun; Landén, Mikael; Thuresson, Kent; Betancur, Catalina; Leboyer, Marion; Gillberg, Christopher; Eriksson, Elias; Melke, Jonas	Possible association between the androgen receptor gene and autism spectrum disorder	Psychoneuroendocrinology	10.1016/j.psyneuen.2008.12.007	Autism is a highly heritable disorder but the specific genes involved remain largely unknown. The higher prevalence of autism in men than in women, in conjunction with a number of other observations, has led to the suggestion that prenatal brain exposure to androgens may be of importance for the development of this condition. Prompted by this hypothesis, we investigated the potential influence of…
38	2008	Guhathakurta, Subhrangshu; Sinha, Swagata; Ghosh, Saurabh; Chatterjee, Anindita; Ahmed, Shabina; Gangopadhyay, Prasanta Kumar; Usha, Rajamma	Population-based association study and contrasting linkage disequilibrium pattern reveal genetic association of SLC6A4 with autism in the Indian population from West Bengal	Brain Research	10.1016/j.brainres.2008.08.063	Serotoninergic dysfunction is highly implicated in autism. Serotonin transporter gene (SLC6A4) that regulates synaptic serotonin level has been investigated as a candidate gene for autism, but consensus opinion on possible association is still lacking. Converging evidences of platelet-hyperserotoninemia in approximately 25% of the patients, betterment of ritualistic behavior on administration of …
39	2010	Ming, Xue; Johnson, William G.; Stenroos, Edward S.; Mars, Audrey; Lambert, George H.; Buyske, Steven	Genetic variant of glutathione peroxidase 1 in autism	Brain & Development	10.1016/j.braindev.2008.12.017	Genetic factors can contribute to autistic disorder (AD). Abnormal genes of oxidative stress pathways and increased oxidative stress have been reported in autism spectrum disorders. Polymorphisms of genes involved in glutathione metabolism, e.g. GSTP1 and GSTM1 are reportedly associated with autistic disorder. We investigated a GCG repeat polymorphism of a human glutathione peroxidase (GPX1) poly…
40	2008	Lerer, E.; Levi, S.; Salomon, S.; Darvasi, A.; Yirmiya, N.; Ebstein, R. P.	Association between the oxytocin receptor (OXTR) gene and autism: relationship to Vineland Adaptive Behavior Scales and cognition	Molecular Psychiatry	10.1038/sj.mp.4002087	Evidence both from animal and human studies suggests that common polymorphisms in the oxytocin receptor (OXTR) gene are likely candidates to confer risk for autism spectrum disorders (ASD). In lower mammals, oxytocin is important in a wide range of social behaviors, and recent human studies have shown that administration of oxytocin modulates behavior in both clinical and non-clinical groups. Add…
41	2009	Mohammad, Naushad Shaik; Jain, Jamal Md Nurul; Chintakindi, Krishna Prasad; Singh, Ram Prakash; Naik, Usha; Akella, Radha Rama Devi	Aberrations in folate metabolic pathway and altered susceptibility to autism	Psychiatric Genetics	10.1097/YPG.0b013e32832cebd2	OBJECTIVE: To investigate whether genetic polymorphisms are the underlying causes for aberrations in folate pathway that was reported in autistic children. BASIC METHODS: A total of 138 children diagnosed as autistic based on Diagnostic and Statistical Manual of Mental Disorders, fourth edition criteria and Autism Behavior Checklist scoring and 138 age and sex matched children who are nonautistic…
42	2010	Strom, S. P.; Stone, J. L.; Ten Bosch, J. R.; Merriman, B.; Cantor, R. M.; Geschwind, D. H.; Nelson, S. F.	High-density SNP association study of the 17q21 chromosomal region linked to autism identifies CACNA1G as a novel candidate gene	Molecular Psychiatry	10.1038/mp.2009.41	Chromosome 17q11-q21 is a region of the genome likely to harbor susceptibility to autism (MIM(209850)) based on earlier evidence of linkage to the disorder. This linkage is specific to multiplex pedigrees containing only male probands (MO) within the Autism Genetic Resource Exchange (AGRE). Earlier, Stone et al.(1) completed a high-density single nucleotide polymorphism association study of 13.7 …
43	2008	Anitha, A.; Nakamura, Kazuhiko; Yamada, Kazuo; Suda, Shiro; Thanseem, Ismail; Tsujii, Masatsugu; Iwayama, Yoshimi; Hattori, Eiji; Toyota, Tomoko; Miyachi, Taishi; Iwata, Yasuhide; Suzuki, Katsuaki; Matsuzaki, Hideo; Kawai, Masayoshi; Sekine, Yoshimoto; Tsuchiya, Kenji; Sugihara, Gen-Ichi; Ouchi, Yasuomi; Sugiyama, Toshiro; Koizumi, Keita; Higashida, Haruhiro; Takei, Nori; Yoshikawa, Takeo; Mori, …	Genetic analyses of roundabout (ROBO) axon guidance receptors in autism	American Journal of Medical Genetics. Part B, Neuropsychiatric Genetics: The Official Publication of the International Society of Psychiatric Genetics	10.1002/ajmg.b.30697	Autism is a pervasive developmental disorder diagnosed in early childhood. Abnormalities of serotonergic neurotransmission have been reported in autism. Serotonin transporter (SERT) modulates serotonin levels, and is a major therapeutic target in autism. Factors that regulate SERT expression might be implicated in the pathophysiology of autism. One candidate SERT regulatory protein is the roundab…
44	2009	Kim, Hyo-Won; Cho, Soo-Churl; Kim, Jae-Won; Cho, In Hee; Kim, Soon Ae; Park, Mira; Cho, Eun Jeong; Yoo, Hee-Jeong	Family-based association study between NOS-I and -IIA polymorphisms and autism spectrum disorders in Korean trios	American Journal of Medical Genetics. Part B, Neuropsychiatric Genetics: The Official Publication of the International Society of Psychiatric Genetics	10.1002/ajmg.b.30798	Autism spectrum disorder (ASD) is a complex neurodevelopmental disorder with a strong genetic component and environmental risk factors. Nitric oxide (NO), which is produced by nitric oxide synthase (NOS), may play a role in the development of ASD. We genotyped nine single nucleotide polymorphisms (SNPs) in the NOS-I gene and nine SNPs in the NOS-IIA gene and carried out the transmission disequili…
45	2009	Yoo, Hee Jeong; Lee, Seong Kyu; Park, Mira; Cho, In Hee; Hyun, Seung Hee; Lee, Je Chul; Yang, So Young; Kim, Soon Ae	Family- and population-based association studies of monoamine oxidase A and autism spectrum disorders in Korean	Neuroscience Research	10.1016/j.neures.2008.11.007	Monoamine oxidase A gene (MAOA) has been thought to be a candidate gene implicated in autism spectrum disorder (ASD). This study evaluates the relationship between ASDs and MAOA markers (i.e., uVNTR and four single nucleotide polymorphisms (SNPs)) in 151 Korean family trios with children diagnosed with ASDs, and 193 unrelated Korean controls. The result of case-control global haplotype analysis a…
46	2012	Guo, Tianyou; Chen, Hong; Liu, Bing; Ji, Weidong; Yang, Chuang	Methylenetetrahydrofolate reductase polymorphisms C677T and risk of autism in the Chinese Han population	Genetic Testing and Molecular Biomarkers	10.1089/gtmb.2012.0091	Causes of autism are still unknown. Some studies have shown that autism might be associated with metabolic abnormalities in the folate/homocysteine pathway, which is involved in DNA methylation, thus altering gene expression. The association between the methylenetetrahydrofolate reductase (MTHFR) gene C677T polymorphisms and the risk of autism is still controversial and ambiguous. The purpose of …
47	2009	Sousa, Inês; Clark, Taane G.; Toma, Claudio; Kobayashi, Kazuhiro; Choma, Maja; Holt, Richard; Sykes, Nuala H.; Lamb, Janine A.; Bailey, Anthony J.; Battaglia, Agatino; Maestrini, Elena; Monaco, Anthony P.; International Molecular Genetic Study of Autism Consortium (IMGSAC)	MET and autism susceptibility: family and case-control studies	European journal of human genetics: EJHG	10.1038/ejhg.2008.215	Autism is a common, severe and highly heritable neurodevelopmental disorder. The International Molecular Genetic Study of Autism Consortium (IMGSAC) genome screen for linkage in affected sib-pair families identified a chromosome 7q susceptibility locus (AUTS1), that has subsequently shown evidence of increased sharing in several independent multiplex samples and in two meta-analyses. Taking into …
48	2001	Bottini, N.; De Luca, D.; Saccucci, P.; Fiumara, A.; Elia, M.; Porfirio, M. C.; Lucarelli, P.; Curatolo, P.	Autism: evidence of association with adenosine deaminase genetic polymorphism	Neurogenetics	10.1007/s100480000104	Reduced adenosine deaminase (ADA) activity has been reported in sera of autistic children relative to controls. Additionally, the Asn allele of the ADA Asp8Asn polymorphism has been associated with reduced enzymatic activity. Therefore, we studied this polymorphism in autistic children and controls from two Italian populations. We observed a significantly elevated frequency of the low-activity As…
49	2014	Liang, Shuang; Wang, Xue-lai; Zou, Ming-yang; Wang, Han; Zhou, Xue; Sun, Cai-hong; Xia, Wei; Wu, Li-jie; Fujisawa, Takashi X.; Tomoda, Akemi	Family-based association study of ZNF533, DOCK4 and IMMP2L gene polymorphisms linked to autism in a northeastern Chinese Han population	Journal of Zhejiang University. Science. B	10.1631/jzus.B1300133	OBJECTIVE: A study in a Caucasian population has identified two single-nucleotide polymorphisms (SNPs) in ZNF533, one in DOCK4, and two in IMMP2L, which were all significantly associated with autism. They are located in AUTS1 and AUTS5, which have been identified as autism susceptibility loci in several genome-wide screens. The present study aimed to investigate whether ZNF533, DOCK4, and IMMP2L …
50	2006	Collins, Ann L.; Ma, Deqiong; Whitehead, Patrice L.; Martin, Eden R.; Wright, Harry H.; Abramson, Ruth K.; Hussman, John P.; Haines, Jonathan L.; Cuccaro, Michael L.; Gilbert, John R.; Pericak-Vance, Margaret A.	Investigation of autism and GABA receptor subunit genes in multiple ethnic groups	Neurogenetics	10.1007/s10048-006-0045-1	Autism is a neurodevelopmental disorder of complex genetics, characterized by impairment in social interaction and communication, as well as repetitive behavior. Multiple lines of evidence, including alterations in levels of GABA and GABA receptors in autistic patients, indicate that the GABAergic system, which is responsible for synaptic inhibition in the adult brain, may be involved in autism. …
51	2009	de Krom, Mariken; Staal, Wouter G.; Ophoff, Roel A.; Hendriks, Judith; Buitelaar, Jan; Franke, Barbara; de Jonge, Maretha V.; Bolton, Patrick; Collier, David; Curran, Sarah; van Engeland, Herman; van Ree, Jan M.	A common variant in DRD3 receptor is associated with autism spectrum disorder	Biological Psychiatry	10.1016/j.biopsych.2008.09.035	BACKGROUND: The presence of specific and common genetic etiologies for autism spectrum disorders (ASD) and attention-deficit/hyperactivity disorder (ADHD) was investigated for 132 candidate genes in a two-stage design-association study. METHODS: 1,536 single nucleotide polymorphisms (SNPs) covering these candidate genes were tested in ASD (n = 144) and ADHD (n = 110) patients and control subjects…
52	2006	Campbell, Daniel B.; Sutcliffe, James S.; Ebert, Philip J.; Militerni, Roberto; Bravaccio, Carmela; Trillo, Simona; Elia, Maurizio; Schneider, Cindy; Melmed, Raun; Sacco, Roberto; Persico, Antonio M.; Levitt, Pat	A genetic variant that disrupts MET transcription is associated with autism	Proceedings of the National Academy of Sciences of the United States of America	10.1073/pnas.0605296103	There is strong evidence for a genetic predisposition to autism and an intense interest in discovering heritable risk factors that disrupt gene function. Based on neurobiological findings and location within a chromosome 7q31 autism candidate gene region, we analyzed the gene encoding the pleiotropic MET receptor tyrosine kinase in a family based study of autism including 1,231 cases. MET signali…
53	2007	Kim, Soon Ae; Kim, Jin Hee; Park, Mira; Cho, In Hee; Yoo, Hee Jeong	Family-based association study between GRIK2 polymorphisms and autism spectrum disorders in the Korean trios	Neuroscience Research	10.1016/j.neures.2007.03.002	Autism spectrum disorder (ASD) is a complex neurodevelopmental disorder with strong genetic components. The present study comprises the detection of four single nucleotide polymorphisms (SNPs) in GRIK2 followed by a family-based association analysis of the SNPs in 126 Korean ASD trios by using the transmission disequilibrium test (TDT) and haplotype analysis. We found preferential transmission of…
54	2005	Coon, Hilary; Dunn, Diane; Lainhart, Janet; Miller, Judith; Hamil, Cindy; Battaglia, Agatino; Tancredi, Raffaella; Leppert, Mark F.; Weiss, Robert; McMahon, William	Possible association between autism and variants in the brain-expressed tryptophan hydroxylase gene (TPH2)	American Journal of Medical Genetics. Part B, Neuropsychiatric Genetics: The Official Publication of the International Society of Psychiatric Genetics	10.1002/ajmg.b.30168	We report a possible association between autism in our sample and a recently described brain-expressed tryptophan hydroxylase gene (TPH2). The well-replicated involvement of the serotonin neurotransmitter system in autism has stimulated interest in many genes in the serotonin pathway as possible candidates for mutations leading to autism susceptibility. Serotonin synthesis is controlled by the ra…
55	2009	Liu, Xudong; Novosedlik, Natalia; Wang, Ami; Hudson, Melissa L.; Cohen, Ira L.; Chudley, Albert E.; Forster-Gibson, Cynthia J.; Lewis, Suzanne M. E.; Holden, Jeanette J. A.	The DLX1and DLX2 genes and susceptibility to autism spectrum disorders	European journal of human genetics: EJHG	10.1038/ejhg.2008.148	An imbalance between excitation and inhibition in the cerebral cortex has been suggested as a possible etiology of autism. The DLX genes encode homeodomain-containing transcription factors controlling the generation of GABAergic cortical interneurons. The DLX1 and DLX2 genes lie head-to-head in 2q32, a region associated with autism susceptibility. We investigated 6 Tag SNPs within the DLX1/2 gene…
56	2006	Ramoz, Nicolas; Cai, Guiqing; Reichert, Jennifer G.; Corwin, Thomas E.; Kryzak, Lauren A.; Smith, Christopher J.; Silverman, Jeremy M.; Hollander, Eric; Buxbaum, Joseph D.	Family-based association study of TPH1 and TPH2 polymorphisms in autism	American Journal of Medical Genetics. Part B, Neuropsychiatric Genetics: The Official Publication of the International Society of Psychiatric Genetics	10.1002/ajmg.b.30356	The TPH1 and TPH2 genes encode the rate-limiting enzymes that control serotonin biosynthesis, and serotonin is clearly altered in autism. In the current study, eight SNPs in the TPH1 gene region and eight SNPs within the TPH2 gene were examined by family-based association tests in a large cohort of 352 families with autism and in clinically defined subsets of these families with either severe obs…
57	2012	Cukier, Holly N.; Lee, Joycelyn M.; Ma, Deqiong; Young, Juan I.; Mayo, Vera; Butler, Brittany L.; Ramsook, Sandhya S.; Rantus, Joseph A.; Abrams, Alexander J.; Whitehead, Patrice L.; Wright, Harry H.; Abramson, Ruth K.; Haines, Jonathan L.; Cuccaro, Michael L.; Pericak-Vance, Margaret A.; Gilbert, John R.	The expanding role of MBD genes in autism: identification of a MECP2 duplication and novel alterations in MBD5, MBD6, and SETDB1	Autism Research: Official Journal of the International Society for Autism Research	10.1002/aur.1251	The methyl-CpG-binding domain (MBD) gene family was first linked to autism over a decade ago when Rett syndrome, which falls under the umbrella of autism spectrum disorders (ASDs), was revealed to be predominantly caused by MECP2 mutations. Since that time, MECP2 alterations have been recognized in idiopathic ASD patients by us and others. Individuals with deletions across the MBD5 gene also pres…
58	2008	Yang, Pinchen; Lung, For-Wey; Jong, Yuh-Jyh; Hsieh, Hsin-Yi; Liang, Chung-Ling; Juo, Suh-Hang Hank	Association of the homeobox transcription factor gene ENGRAILED 2 with autistic disorder in Chinese children	Neuropsychobiology	10.1159/000123115	BACKGROUND: Autism is a neurodevelopmental disorder with a strong genetic component. Previous studies have mapped the disease to chromosome 7q, where the homeobox transcription factor ENGRAILED 2 (EN2) gene is located. EN2 is specifically involved in patterning the region that gives rise to the cerebellum. In the present work, we carried out a case-control study to determine whether 2 intronic si…
59	2005	Benayed, Rym; Gharani, Neda; Rossman, Ian; Mancuso, Vincent; Lazar, Gloria; Kamdar, Silky; Bruse, Shannon E.; Tischfield, Samuel; Smith, Brett J.; Zimmerman, Raymond A.; Dicicco-Bloom, Emanuel; Brzustowicz, Linda M.; Millonig, James H.	Support for the homeobox transcription factor gene ENGRAILED 2 as an autism spectrum disorder susceptibility locus	American Journal of Human Genetics	10.1086/497705	Our previous research involving 167 nuclear families from the Autism Genetic Resource Exchange (AGRE) demonstrated that two intronic SNPs, rs1861972 and rs1861973, in the homeodomain transcription factor gene ENGRAILED 2 (EN2) are significantly associated with autism spectrum disorder (ASD). In this study, significant replication of association for rs1861972 and rs1861973 is reported for two addi…
60	2007	Cheslack-Postava, K.; Fallin, M. D.; Avramopoulos, D.; Connors, S. L.; Zimmerman, A. W.; Eberhart, C. G.; Newschaffer, C. J.	beta2-Adrenergic receptor gene variants and risk for autism in the AGRE cohort	Molecular Psychiatry	10.1038/sj.mp.4001940	The beta2-adrenergic receptor is part of the catecholamine system, and variants at two polymorphic sites in the gene coding for the receptor (ADRB2) confer increased activity. Overstimulation of this receptor may alter brain development, and has been linked to autism in non-identical twins. The objective of this study was to determine whether alleles in ADRB2 are associated with diagnosis of auti…
61	2008	Nakamura, Kazuhiko; Anitha, Ayyappan; Yamada, Kazuo; Tsujii, Masatsugu; Iwayama, Yoshimi; Hattori, Eiji; Toyota, Tomoko; Suda, Shiro; Takei, Noriyoshi; Iwata, Yasuhide; Suzuki, Katsuaki; Matsuzaki, Hideo; Kawai, Masayoshi; Sekine, Yoshimoto; Tsuchiya, Kenji J.; Sugihara, Gen-Ichi; Ouchi, Yasuomi; Sugiyama, Toshiro; Yoshikawa, Takeo; Mori, Norio	Genetic and expression analyses reveal elevated expression of syntaxin 1A ( STX1A) in high functioning autism	The International Journal of Neuropsychopharmacology	10.1017/S1461145708009036	Autism is a pervasive developmental disorder diagnosed in early childhood. Abnormalities of serotonergic neurotransmission have been reported in autism. Serotonin transporter (5-HTT), which modulates serotonin levels, is a major therapeutic target in autism. Therefore, factors that regulate 5-HTT expression might be implicated in autism. One candidate 5-HTT-regulatory protein is the presynaptic p…
62	2001	Yirmiya, N.; Pilowsky, T.; Nemanov, L.; Arbelle, S.; Feinsilver, T.; Fried, I.; Ebstein, R. P.	Evidence for an association with the serotonin transporter promoter region polymorphism and autism	American Journal of Medical Genetics	10.1002/ajmg.1365	We have examined three functional polymorphisms, serotonin transporter promoter region polymorphism (5-HTTLPR), dopamine D4 exon III repeat region (DRD4), and catechol-O-methyltransferase (COMT), in a small family-based design toward identifying candidate genes that confer risk for autism. A significant excess of the long/long 5-HTTLPR genotype was observed (likelihood ratio = 7.18; P = 0.027; 2 …
63	2008	Kilpinen, H.; Ylisaukko-Oja, T.; Hennah, W.; Palo, O. M.; Varilo, T.; Vanhala, R.; Nieminen-von Wendt, T.; von Wendt, L.; Paunio, T.; Peltonen, L.	Association of DISC1 with autism and Asperger syndrome	Molecular Psychiatry	10.1038/sj.mp.4002031	The DISC1 gene at 1q42 has generated considerable interest in various psychiatric diseases, since a balanced translocation interrupting the gene was found to cosegregate with schizophrenia and related mental illnesses in a large Scottish pedigree. To date, linkage and association findings to this locus have been replicated in several study samples ascertained for psychotic disorders. However, the…
64	2010	Hranilovic, Dubravka; Blazevic, Sofia; Babic, Marina; Smurinic, Maja; Bujas-Petkovic, Zorana; Jernej, Branimir	5-HT2A receptor gene polymorphisms in Croatian subjects with autistic disorder	Psychiatry Research	10.1016/j.psychres.2010.04.007	Disturbances in the expression/function of the 5-HT2A receptor are implicated in autism. The association of the 5-HT2A receptor gene with autism was studied in the Croatian population. Distribution frequencies for alleles, genotypes and haplotypes of -1438 A/G and His452Tyr polymorphisms were compared in samples of 103 autistic and 214 control subjects. Significant overrepresentation of the G all…
65	2007	Zhou, Xiao-Lei; Giacobini, MaiBritt; Anderlid, Britt-Marie; Anckarsäter, Henrik; Omrani, Davood; Gillberg, Christopher; Nordenskjöld, Magnus; Lindblom, Annika	Association of adenomatous polyposis coli (APC) gene polymorphisms with autism spectrum disorder (ASD)	American Journal of Medical Genetics. Part B, Neuropsychiatric Genetics: The Official Publication of the International Society of Psychiatric Genetics	10.1002/ajmg.b.30415	We serendipitously identified a single nucleotide polymorphism (SNP), 8636C>A (rs1804197) in the 3'-untranslated region of the adenomatous polyposis coli (APC) gene to be associated with autism spectrum disorder (ASD). In order to gain further evidence for the association between the APC locus and ASD, we genotyped four additional adjacent common SNPs (rs2229992, rs42427, rs459552, and rs465899) …
66	2008	Zhiling, Yu; Fujita, Eriko; Tanabe, Yuko; Yamagata, Takanori; Momoi, Takashi; Momoi, Mariko Y.	Mutations in the gene encoding CADM1 are associated with autism spectrum disorder	Biochemical and Biophysical Research Communications	10.1016/j.bbrc.2008.10.107	The unified idea on the molecular pathogenesis of Autism Spectrum Disorder (ASD) is still unknown although mutations in genes encoding neuroligins and SHANK3 have been shown in a small part of the patients. RA175/SynCAM1/CADM1(CADM1), a member of immunoglobulin superfamily, is another synaptic cell adhesion molecule. To clarify the idea that impaired synaptogenesis underlies the pathogenesis of A…
67	2009	Correia, Catarina; Coutinho, Ana M.; Almeida, Joana; Lontro, Raquel; Lobo, Cristina; Miguel, Teresa S.; Martins, Madalena; Gallagher, Louise; Conroy, Judith; Gill, Michael; Oliveira, Guiomar; Vicente, Astrid M.	Association of the alpha4 integrin subunit gene (ITGA4) with autism	American Journal of Medical Genetics. Part B, Neuropsychiatric Genetics: The Official Publication of the International Society of Psychiatric Genetics	10.1002/ajmg.b.30940	In the present work, we provide further evidence for the involvement of the integrin alpha-4 precursor gene (ITGA4) in the etiology of autism, by replicating previous findings of a genetic association with autism in various independent populations. The ITGA4 gene maps to the autism linkage region on 2q31-33 and is therefore a plausible positional candidate. We tested eight single nucleotide polym…
68	2013	Anitha, Ayyappan; Thanseem, Ismail; Nakamura, Kazuhiko; Yamada, Kazuo; Iwayama, Yoshimi; Toyota, Tomoko; Iwata, Yasuhide; Suzuki, Katsuaki; Sugiyama, Toshiro; Tsujii, Masatsugu; Yoshikawa, Takeo; Mori, Norio	Protocadherin α (PCDHA) as a novel susceptibility gene for autism	Journal of psychiatry & neuroscience: JPN	10.1503/jpn.120058	BACKGROUND: Synaptic dysfunction has been shown to be involved in the pathogenesis of autism. We hypothesized that the protocadherin α gene cluster (PCDHA), which is involved in synaptic specificity and in serotonergic innervation of the brain, could be a suitable candidate gene for autism. METHODS: We examined 14 PCDHA single nucleotide polymorphisms (SNPs) for genetic association with autism in…
69	2007	Toyoda, Takao; Nakamura, Kazuhiko; Yamada, Kazuo; Thanseem, Ismail; Anitha, Ayyappan; Suda, Shiro; Tsujii, Masatsugu; Iwayama, Yoshimi; Hattori, Eiji; Toyota, Tomoko; Miyachi, Taishi; Iwata, Yasuhide; Suzuki, Katsuaki; Matsuzaki, Hideo; Kawai, Masayoshi; Sekine, Yoshimoto; Tsuchiya, Kenji; Sugihara, Gen-ichi; Ouchi, Yasuomi; Sugiyama, Toshiro; Takei, Nori; Yoshikawa, Takeo; Mori, Norio	SNP analyses of growth factor genes EGF, TGFbeta-1, and HGF reveal haplotypic association of EGF with autism	Biochemical and Biophysical Research Communications	10.1016/j.bbrc.2007.06.051	Autism is a pervasive neurodevelopmental disorder diagnosed in early childhood. Growth factors have been found to play a key role in the cellular differentiation and proliferation of the central and peripheral nervous systems. Epidermal growth factor (EGF) is detected in several regions of the developing and adult brain, where, it enhances the differentiation, maturation, and survival of a variet…
70	2010	Maestrini, E.; Pagnamenta, A. T.; Lamb, J. A.; Bacchelli, E.; Sykes, N. H.; Sousa, I.; Toma, C.; Barnby, G.; Butler, H.; Winchester, L.; Scerri, T. S.; Minopoli, F.; Reichert, J.; Cai, G.; Buxbaum, J. D.; Korvatska, O.; Schellenberg, G. D.; Dawson, G.; de Bildt, A.; Minderaa, R. B.; Mulder, E. J.; Morris, A. P.; Bailey, A. J.; Monaco, A. P.; IMGSAC	High-density SNP association study and copy number variation analysis of the AUTS1 and AUTS5 loci implicate the IMMP2L-DOCK4 gene region in autism susceptibility	Molecular Psychiatry	10.1038/mp.2009.34	Autism spectrum disorders are a group of highly heritable neurodevelopmental disorders with a complex genetic etiology. The International Molecular Genetic Study of Autism Consortium previously identified linkage loci on chromosomes 7 and 2, termed AUTS1 and AUTS5, respectively. In this study, we performed a high-density association analysis in AUTS1 and AUTS5, testing more than 3000 single nucle…
71	2013	Sampath, Srirangan; Bhat, Shambu; Gupta, Simone; O'Connor, Ashley; West, Andrew B.; Arking, Dan E.; Chakravarti, Aravinda	Defining the contribution of CNTNAP2 to autism susceptibility	PloS One	10.1371/journal.pone.0077906	Multiple lines of genetic evidence suggest a role for CNTNAP2 in autism. To assess its population impact we studied 2148 common single nucleotide polymorphisms (SNPs) using transmission disequilibrium test (TDT) across the entire ~3.3 Mb CNTNAP2 locus in 186 (408 trios) multiplex and 323 simplex families with autistic spectrum disorder (ASD). This analysis yielded two SNPs with nominal statistica…
72	2005	Philippi, A.; Roschmann, E.; Tores, F.; Lindenbaum, P.; Benajou, A.; Germain-Leclerc, L.; Marcaillou, C.; Fontaine, K.; Vanpeene, M.; Roy, S.; Maillard, S.; Decaulne, V.; Saraiva, J. P.; Brooks, P.; Rousseau, F.; Hager, J.	Haplotypes in the gene encoding protein kinase c-beta (PRKCB1) on chromosome 16 are associated with autism	Molecular Psychiatry	10.1038/sj.mp.4001704	Autism is a developmental disorder characterized by impairments in social interaction and communication associated with repetitive patterns of interest or behavior. Autism is highly influenced by genetic factors. Genome-wide linkage and candidate gene association approaches have been used to try and identify autism genes. A few loci have repeatedly been reported linked to autism. Several groups r…
73	2011	Delahanty, R. J.; Kang, J. Q.; Brune, C. W.; Kistner, E. O.; Courchesne, E.; Cox, N. J.; Cook, E. H.; Macdonald, R. L.; Sutcliffe, J. S.	Maternal transmission of a rare GABRB3 signal peptide variant is associated with autism	Molecular Psychiatry	10.1038/mp.2009.118	Maternal 15q11-q13 duplication is the most common copy number variant in autism, accounting for ∼1-3% of cases. The 15q11-q13 region is subject to epigenetic regulation, and genomic copy number losses and gains cause genomic disorders in a parent-of-origin-specific manner. One 15q11-q13 locus encodes the GABA(A) receptor β3 subunit gene (GABRB3), which has been implicated by several studies in bo…
74	2013	Matsunami, Nori; Hadley, Dexter; Hensel, Charles H.; Christensen, G. Bryce; Kim, Cecilia; Frackelton, Edward; Thomas, Kelly; da Silva, Renata Pellegrino; Stevens, Jeff; Baird, Lisa; Otterud, Brith; Ho, Karen; Varvil, Tena; Leppert, Tami; Lambert, Christophe G.; Leppert, Mark; Hakonarson, Hakon	Identification of rare recurrent copy number variants in high-risk autism families and their prevalence in a large ASD population	PloS One	10.1371/journal.pone.0052239	Structural variation is thought to play a major etiological role in the development of autism spectrum disorders (ASDs), and numerous studies documenting the relevance of copy number variants (CNVs) in ASD have been published since 2006. To determine if large ASD families harbor high-impact CNVs that may have broader impact in the general ASD population, we used the Affymetrix genome-wide human S…
75	2010	Marui, Tetsuya; Funatogawa, Ikuko; Koishi, Shinko; Yamamoto, Kenji; Matsumoto, Hideo; Hashimoto, Ohiko; Jinde, Seiichiro; Nishida, Hisami; Sugiyama, Toshiro; Kasai, Kiyoto; Watanabe, Keiichiro; Kano, Yukiko; Kato, Nobumasa	Association between autism and variants in the wingless-type MMTV integration site family member 2 ( WNT2) gene	The International Journal of Neuropsychopharmacology	10.1017/S1461145709990903	Autism is a severe neurodevelopmental disorder with a complex genetic aetiology. The wingless-type MMTV integration site family member 2 (WNT2) gene has been considered as a candidate gene for autism. We conducted a case-control study and followed up with a transmission disequilibrium test (TDT) analysis to confirm replication of the significant results for the first time. We conducted a case-con…
76	2008	Hettinger, Joe A.; Liu, Xudong; Schwartz, Charles E.; Michaelis, Ron C.; Holden, Jeanette J. A.	A DRD1 haplotype is associated with risk for autism spectrum disorders in male-only affected sib-pair families	American Journal of Medical Genetics. Part B, Neuropsychiatric Genetics: The Official Publication of the International Society of Psychiatric Genetics	10.1002/ajmg.b.30655	Individuals with autism spectrum disorders (ASDs) have impairments in executive function and social cognition, with males generally being more severely affected in these areas than females. Because the dopamine D1 receptor (encoded by DRD1) is integral to the neural circuitry mediating these processes, we examined the DRD1 gene for its role in susceptibility to ASDs by performing single marker an…
77	2010	Liu, Xiaoxi; Kawamura, Yoshiya; Shimada, Takafumi; Otowa, Takeshi; Koishi, Shinko; Sugiyama, Toshiro; Nishida, Hisami; Hashimoto, Ohiko; Nakagami, Ryoichi; Tochigi, Mamoru; Umekage, Tadashi; Kano, Yukiko; Miyagawa, Taku; Kato, Nobumasa; Tokunaga, Katsushi; Sasaki, Tsukasa	Association of the oxytocin receptor (OXTR) gene polymorphisms with autism spectrum disorder (ASD) in the Japanese population	Journal of Human Genetics	10.1038/jhg.2009.140	The oxytocin receptor (OXTR) gene, which is located on chromosome 3p25.3, has been implicated as a candidate gene for susceptibility of autism spectrum disorder (ASD). Positive associations between OXTR and ASD have been reported in earlier studies. However, the results were inconsistent and demand further studies. In this study, we investigated the associations between OXTR and ASD in a Japanese…
78	2011	Liu, Xudong; Solehdin, Fatima; Cohen, Ira L.; Gonzalez, Maripaz G.; Jenkins, Edmund C.; Lewis, M. E. Suzanne; Holden, Jeanette J. A.	Population- and family-based studies associate the MTHFR gene with idiopathic autism in simplex families	Journal of Autism and Developmental Disorders	10.1007/s10803-010-1120-x	Two methylenetetrahydrofolate reductase gene (MTHFR) functional polymorphisms were studied in 205 North American simplex (SPX) and 307 multiplex (MPX) families having one or more children with an autism spectrum disorder. Case-control comparisons revealed a significantly higher frequency of the low-activity 677T allele, higher prevalence of the 677TT genotype and higher frequencies of the 677T-12…
79	2012	Liu, Yalan; Hu, Zhengmao; Xun, Guanglei; Peng, Yu; Lu, Lina; Xu, Xiaojuan; Xiong, Zhimin; Xia, Lu; Liu, Deyuan; Li, Wei; Zhao, Jingping; Xia, Kun	Mutation analysis of the NRXN1 gene in a Chinese autism cohort	Journal of Psychiatric Research	10.1016/j.jpsychires.2011.10.015	Autism is a brain developmental disorder characterized by impaired social interaction and communication, as well as restricted and repetitive behaviors. The neurexin-1(NRXN1) gene mapped on chromosome 2p16.3 encodes neurexin, a cell adhesion molecule and receptor in the vertebrate nervous system. Rare de novo alterations and copy number variations (CNVs) suggested neurexin-1 as a candidate gene f…
80	2009	Marui, Tetsuya; Funatogawa, Ikuko; Koishi, Shinko; Yamamoto, Kenji; Matsumoto, Hideo; Hashimoto, Ohiko; Nanba, Eiji; Nishida, Hisami; Sugiyama, Toshiro; Kasai, Kiyoto; Watanabe, Keiichiro; Kano, Yukiko; Sasaki, Tsukasa; Kato, Nobumasa	Association of the neuronal cell adhesion molecule (NRCAM) gene variants with autism	The International Journal of Neuropsychopharmacology	10.1017/S1461145708009127	Autism is a severe neurodevelopmental disorder of early childhood. Genetic factors play an important role in the aetiology of the disorder. In this study, we considered the NRCAM gene as a candidate gene of autism. This gene is expressed in the central nervous system and located in the 7q region, a susceptibility locus of autism. We conducted a case-control study of 18 single nucleotide polymorph…
81	2004	Junaid, Mohammed A.; Kowal, Dagmar; Barua, Madhabi; Pullarkat, Premila S.; Sklower Brooks, Susan; Pullarkat, Raju K.	Proteomic studies identified a single nucleotide polymorphism in glyoxalase I as autism susceptibility factor	American Journal of Medical Genetics. Part A	10.1002/ajmg.a.30349	Autism is a neurodevelopmental disability characterized by deficits in verbal communications, impairments in social interactions, and repetitive behaviors. Several studies have indicated strong involvement of multigenic components in the etiology of autism. Linkage analyses and candidate gene search approaches so far have not identified any reliable susceptibility genes. We are using a proteomic …
82	2011	Nakamura, Kazuhiko; Iwata, Yasuhide; Anitha, Ayyappan; Miyachi, Taishi; Toyota, Tomoko; Yamada, Satoru; Tsujii, Masatsugu; Tsuchiya, Kenji J.; Iwayama, Yoshimi; Yamada, Kazuo; Hattori, Eiji; Matsuzaki, Hideo; Matsumoto, Kaori; Suzuki, Katsuaki; Suda, Shiro; Takebayashi, Kiyokazu; Takei, Nori; Ichikawa, Hironobu; Sugiyama, Toshiro; Yoshikawa, Takeo; Mori, Norio	Replication study of Japanese cohorts supports the role of STX1A in autism susceptibility	Progress in Neuro-Psychopharmacology & Biological Psychiatry	10.1016/j.pnpbp.2010.11.033	Autism is a pervasive developmental disorder diagnosed in early childhood. Abnormalities of serotonergic neurotransmission have been reported in autism. Serotonin transporter (5-HTT), which modulates serotonin levels, is a major therapeutic target in autism. Therefore, factors that regulate 5-HTT expression might be implicated in autism. One candidate 5-HTT-regulatory protein is the presynaptic p…
83	2004	McCauley, J. L.; Olson, L. M.; Dowd, M.; Amin, T.; Steele, A.; Blakely, R. D.; Folstein, S. E.; Haines, J. L.; Sutcliffe, J. S.	Linkage and association analysis at the serotonin transporter (SLC6A4) locus in a rigid-compulsive subset of autism	American Journal of Medical Genetics. Part B, Neuropsychiatric Genetics: The Official Publication of the International Society of Psychiatric Genetics	10.1002/ajmg.b.20151	Autism is a complex genetic neurodevelopmental disorder in which affected individuals display deficits in language, social relationships, and patterns of compulsive and stereotyped behaviors and rigidity. Linkage analysis in our dataset of 57 New England and 80 AGRE multiplex autism families reveals a multipoint heterogeneity LOD (HLOD) score of 2.74 at D17S1871 in 17q11.2. Analysis of phenotypic…
84	2006	Feng, Jinong; Schroer, Richard; Yan, Jin; Song, Wenjia; Yang, Chunmei; Bockholt, Anke; Cook, Edwin H.; Skinner, Cindy; Schwartz, Charles E.; Sommer, Steve S.	High frequency of neurexin 1beta signal peptide structural variants in patients with autism	Neuroscience Letters	10.1016/j.neulet.2006.08.017	Neuroligins are postsynaptic membrane cell-adhesion molecules which bind to beta-neurexins, a family of proteins that act as neuronal cell surface receptors. To explore the possibility that structural variants in the beta-neurexin genes predispose to autism, the coding regions and associated splice junctions of three beta-neurexin genes were scanned with detection of virtually all mutations-SSCP …
85	2011	Marui, T.; Funatogawa, I.; Koishi, S.; Yamamoto, K.; Matsumoto, H.; Hashimoto, O.; Jinde, S.; Nishida, H.; Sugiyama, T.; Kasai, K.; Watanabe, K.; Kano, Y.; Kato, N.	The NADH-ubiquinone oxidoreductase 1 alpha subcomplex 5 (NDUFA5) gene variants are associated with autism	Acta Psychiatrica Scandinavica	10.1111/j.1600-0447.2010.01600.x	OBJECTIVE: Autism appears to have a strong genetic component. The product of the NADH-ubiquinone oxidoreductase 1 alpha subcomplex 5 (NDUFA5) gene is included in the mitochondrial electron transport chain. METHOD: We performed a case-control study of 235 patients with autism and 214 controls and examined three single-nucleotide polymorphisms (SNPs) within this gene in a Japanese population. We th…
86	2005	Romano, Valentino; Calì, Francesco; Seidita, Gregorio; Mirisola, Mario; D'Anna, Rosalba P.; Gambino, Giovanna; Schinocca, Pietro; Romano, Salvatore; Ayala, Giovanni F.; Canziani, Fabio; De Leo, Giacomo; Elia, Maurizio	Suggestive evidence for association of D2S2188 marker (2q31.1) with autism in 143 Sicilian (Italian) TRIO families	Psychiatric Genetics	10.1097/00041444-200506000-00013	We have screened 143 Sicilian (Italian) families with one autistic child to verify, by a linkage disequilibrium approach, the involvement of the 2q31.1 region in the cause of the disease in these families. Our study design includes the use of intrafamilial association to prevent a population stratification bias and ethnic homogeneity of the sample. The results of our analysis provided suggestive …
87	2008	Wang, Lifang; Jia, Meixiang; Yue, Weihua; Tang, Fulei; Qu, Mei; Ruan, Yan; Lu, Tianlan; Zhang, Handi; Yan, Hao; Liu, Jing; Guo, Yanqing; Zhang, Jishui; Yang, Xiaoling; Zhang, Dai	Association of the ENGRAILED 2 (EN2) gene with autism in Chinese Han population	American Journal of Medical Genetics. Part B, Neuropsychiatric Genetics: The Official Publication of the International Society of Psychiatric Genetics	10.1002/ajmg.b.30623	Human ENGRAILED 2 (EN2) gene is localized to 7q36, an autism susceptibility locus. En2 knockout mice display hypoplasia of cerebellum and a decrease in the number of Purkinje cell, which are similar to those reported for individuals with autism. Furthermore, deficits in social behavior were detected in En2(-/-) mice. Two recent studies have demonstrated that two intronic SNPs (rs1861972, rs186197…
88	2007	Philippi, Anne; Tores, Frédéric; Carayol, Jérome; Rousseau, Francis; Letexier, Mélanie; Roschmann, Elke; Lindenbaum, Pierre; Benajjou, Abdel; Fontaine, Karine; Vazart, Céline; Gesnouin, Philippe; Brooks, Peter; Hager, Jörg	Association of autism with polymorphisms in the paired-like homeodomain transcription factor 1 (PITX1) on chromosome 5q31: a candidate gene analysis	BMC medical genetics	10.1186/1471-2350-8-74	BACKGROUND: Autism is a complex, heterogeneous, behaviorally-defined disorder characterized by disruptions of the nervous system and of other systems such as the pituitary-hypothalamic axis. In a previous genome wide screen, we reported linkage of autism with a 1.2 Megabase interval on chromosome 5q31. For the current study, we hypothesized that 3 of the genes in this region could be involved in …
89	2008	Melke, J.; Goubran Botros, H.; Chaste, P.; Betancur, C.; Nygren, G.; Anckarsäter, H.; Rastam, M.; Ståhlberg, O.; Gillberg, I. C.; Delorme, R.; Chabane, N.; Mouren-Simeoni, M.-C.; Fauchereau, F.; Durand, C. M.; Chevalier, F.; Drouot, X.; Collet, C.; Launay, J.-M.; Leboyer, M.; Gillberg, C.; Bourgeron, T.	Abnormal melatonin synthesis in autism spectrum disorders	Molecular Psychiatry	10.1038/sj.mp.4002016	Melatonin is produced in the dark by the pineal gland and is a key regulator of circadian and seasonal rhythms. A low melatonin level has been reported in individuals with autism spectrum disorders (ASD), but the underlying cause of this deficit was unknown. The ASMT gene, encoding the last enzyme of melatonin synthesis, is located on the pseudo-autosomal region 1 of the sex chromosomes, deleted …
90	2005	Wu, Suping; Jia, Meixiang; Ruan, Yan; Liu, Jing; Guo, Yanqing; Shuang, Mei; Gong, Xiaohong; Zhang, Yanbo; Yang, Xiaoling; Zhang, Dai	Positive association of the oxytocin receptor gene (OXTR) with autism in the Chinese Han population	Biological Psychiatry	10.1016/j.biopsych.2005.03.013	BACKGROUND: Previous research has suggested that the social impairments exhibited by individuals with autism are associated with changes in plasma oxytocin (OT) levels. The physiologic effects of oxytocin are mediated through its specific receptors (OTRs), and numerous studies have implicated OTRs in the regulation of social cognition and behavior. Animal models and linkage data from genome scree…
91	2011	Carayol, Jérôme; Sacco, Roberto; Tores, Frédéric; Rousseau, Francis; Lewin, Patricia; Hager, Jorg; Persico, Antonio M.	Converging evidence for an association of ATP2B2 allelic variants with autism in male subjects	Biological Psychiatry	10.1016/j.biopsych.2011.05.020	BACKGROUND: Autism is a severe developmental disorder, with strong genetic underpinnings. Previous genome-wide scans unveiled a linkage region spanning 3.5 Mb, located on human chromosome 3p25. This region encompasses the ATP2B2 gene, encoding the plasma membrane calcium-transporting ATPase 2 (PMCA2), which extrudes calcium (Ca2+) from the cytosol into the extracellular space. Multiple lines of e…
92	2004	Hutcheson, Holli B.; Olson, Lana M.; Bradford, Yuki; Folstein, Susan E.; Santangelo, Susan L.; Sutcliffe, James S.; Haines, Jonathan L.	Examination of NRCAM, LRRN3, KIAA0716, and LAMB1 as autism candidate genes	BMC medical genetics	10.1186/1471-2350-5-12	BACKGROUND: A substantial body of research supports a genetic involvement in autism. Furthermore, results from various genomic screens implicate a region on chromosome 7q31 as harboring an autism susceptibility variant. We previously narrowed this 34 cM region to a 3 cM critical region (located between D7S496 and D7S2418) using the Collaborative Linkage Study of Autism (CLSA) chromosome 7 linked …
93	2008	Alarcón, Maricela; Abrahams, Brett S.; Stone, Jennifer L.; Duvall, Jacqueline A.; Perederiy, Julia V.; Bomar, Jamee M.; Sebat, Jonathan; Wigler, Michael; Martin, Christa L.; Ledbetter, David H.; Nelson, Stanley F.; Cantor, Rita M.; Geschwind, Daniel H.	Linkage, association, and gene-expression analyses identify CNTNAP2 as an autism-susceptibility gene	American Journal of Human Genetics	10.1016/j.ajhg.2007.09.005	Autism is a genetically complex neurodevelopmental syndrome in which language deficits are a core feature. We describe results from two complimentary approaches used to identify risk variants on chromosome 7 that likely contribute to the etiology of autism. A two-stage association study tested 2758 SNPs across a 10 Mb 7q35 language-related autism QTL in AGRE (Autism Genetic Resource Exchange) tri…
94	2011	Zheng, Fanfan; Wang, Lifang; Jia, Meixiang; Yue, Weihua; Ruan, Yan; Lu, Tianlan; Liu, Jing; Li, Jun; Zhang, Dai	Evidence for association between Disrupted-in-Schizophrenia 1 (DISC1) gene polymorphisms and autism in Chinese Han population: a family-based association study	Behavioral and brain functions: BBF	10.1186/1744-9081-7-14	BACKGROUND: Disrupted-in-Schizophrenia 1 (DISC1) gene is one of the most promising candidate genes for major mental disorders. In a previous study, a Finnish group demonstrated that DISC1 polymorphisms were associated with autism and Asperger syndrome. However, the results were not replicated in Korean population. To determine whether DISC1 is associated with autism in Chinese Han population, we …
95	2006	Kim, Soon Ae; Kim, Jin Hee; Park, Mira; Cho, In Hee; Yoo, Hee Jeong	Association of GABRB3 polymorphisms with autism spectrum disorders in Korean trios	Neuropsychobiology	10.1159/000098651	BACKGROUND/AIMS: Autism spectrum disorders (ASD) are complex neuropsychiatric disorders having a genetic risk factor. The association and linkage study for the gamma-aminobutyric acid type A receptor beta3 subunit gene (GABRB3), located within the chromosome 15q11-q13 autism candidate region, and ASD have been evaluated. The aim of this study was to investigate the association between GABRB3 and …
96	2001	Menold, M. M.; Shao, Y.; Wolpert, C. M.; Donnelly, S. L.; Raiford, K. L.; Martin, E. R.; Ravan, S. A.; Abramson, R. K.; Wright, H. H.; Delong, G. R.; Cuccaro, M. L.; Pericak-Vance, M. A.; Gilbert, J. R.	Association analysis of chromosome 15 gabaa receptor subunit genes in autistic disorder	Journal of Neurogenetics	10.3109/01677060109167380	Gamma-aminobutyric acid (GABA) is the major inhibitory neurotransmitter in the brain, acting via the GABAA receptors. The GABAA receptors are comprised of several different homologous subunits, forming a group of receptors that are both structurally and functionally diverse. Three of the GABAA receptor subunit genes (GABRB3, GABRA5 and GABRG3) form a cluster on chromosome 15q11-q13, in a region t…
97	2010	Li, Xiaoping; Hu, Zhengmao; He, Yiqun; Xiong, Zhimin; Long, Zhigao; Peng, Yu; Bu, Fengxiao; Ling, Jie; Xun, Guanglei; Mo, Xiaoyun; Pan, Qian; Zhao, Jingping; Xia, Kun	Association analysis of CNTNAP2 polymorphisms with autism in the Chinese Han population	Psychiatric Genetics	10.1097/YPG.0b013e32833a216f	OBJECTIVES: Autism is a neurodevelopmental disorder, and genetic factors play an important role in its pathogenesis. Earlier findings suggest the CNTNAP2 as a predisposition locus of autism, but no study has been carried out on the possible association of CNTNAP2 with autism in the Chinese Han population. METHODS: In this study, three single nucleotide polymorphisms located within the CNTNAP2 wer…
98	2016	Liu, Shicheng; Qiu, Shuang; Lu, Yuping; Kanu, Joseph Sam; Li, Ri; Bai, Ye; Zhu, Xiaojuan; Lei, Jie; Xu, Naijun; Yu, Yaqin; Liu, Yawen; Jiang, Huiyi	The rs251684 Variant of PLA2G4C Is Associated with Autism Spectrum Disorder in the Northeast Han Chinese Population	Genetic Testing and Molecular Biomarkers	10.1089/gtmb.2016.0195	AIM: To investigate the association between autism spectrum disorder (ASD) and the phospholipase A2 group IVC (PLA2G4C) and phospholipase A2 group XIIA (PLA2G12A) polymorphisms in the Northeast Han Chinese population. MATERIALS AND METHODS: A total of 68 family trios (children diagnosed with ASD and their unaffected parents) were enrolled. Five single-nucleotide polymorphisms (SNPs) (rs9226, rs10…
99	2008	Turunen, Joni A.; Rehnström, Karola; Kilpinen, Helena; Kuokkanen, Mikko; Kempas, Elli; Ylisaukko-Oja, Tero	Mitochondrial aspartate/glutamate carrier SLC25A12 gene is associated with autism	Autism Research: Official Journal of the International Society for Autism Research	10.1002/aur.25	Two single nucleotide polymorphisms (SNP) within Mitochondrial Aspartate/Glutamate Carrier SLC25A12 gene have recently shown to be strongly associated with autism. Here, we attempted to replicate this finding in two separate Finnish samples with autism spectrum disorders. Family-based association analysis of two SNPs, rs2056202 and rs2292813, previously shown to be associated with autism was perf…
100	2004	Shuang, Mei; Liu, Jing; Jia, Mei Xiang; Yang, Jian Zhong; Wu, Su Ping; Gong, Xiao Hong; Ling, Yan Su; Ruan, Yan; Yang, Xiao Ling; Zhang, Dai	Family-based association study between autism and glutamate receptor 6 gene in Chinese Han trios	American Journal of Medical Genetics. Part B, Neuropsychiatric Genetics: The Official Publication of the International Society of Psychiatric Genetics	10.1002/ajmg.b.30025	The glutamate pathways are involved in diverse processes such as learning and memory, epilepsy, and they play important roles in neural plasticity, neural development, and neurodegeneration. It has been proposed that autism could be a hypoglutamatergic disorder. Recently, Jamain et al. reported that the glutamate receptor 6 (GluR6 or GRIK2) is in linkage disequilibrium with autism. In the present…
101	2011	Guffanti, Guia; Strik Lievers, Luisa; Bonati, Maria Teresa; Marchi, Margherita; Geronazzo, Lupo; Nardocci, Nardo; Estienne, Margherita; Larizza, Lidia; Macciardi, Fabio; Russo, Silvia	Role of UBE3A and ATP10A genes in autism susceptibility region 15q11-q13 in an Italian population: a positive replication for UBE3A	Psychiatry Research	10.1016/j.psychres.2010.04.057	The aetiology of autism is still largely unknown despite analyses from family and twin studies demonstrating substantial genetic role in the aetiology of the disorder. Data from linkage studies and analyses of chromosomal abnormalities identified 15q11-q13 as a region of particular aetiopathogenesis interest. We screened a set of markers spanning two known imprinted, maternally expressed genes, U…
102	2008	Ramoz, Nicolas; Cai, Guiqing; Reichert, Jennifer G.; Silverman, Jeremy M.; Buxbaum, Joseph D.	An analysis of candidate autism loci on chromosome 2q24-q33: evidence for association to the STK39 gene	American Journal of Medical Genetics. Part B, Neuropsychiatric Genetics: The Official Publication of the International Society of Psychiatric Genetics	10.1002/ajmg.b.30739	A susceptibility locus for autism was identified to the chromosome 2q24-q33 region in independent cohorts of families, especially in subsets clinically defined with phrase speech delay (PSD). In the present work, we screened 84 linkage-informative SNPs covering this locus in a cohort of 334 families with autism and in subsets identified with PSD. We observed linkage to autism with the highest non…
103	2007	Wu, Suping; Yue, Weihua; Jia, Meixiang; Ruan, Yan; Lu, Tianlan; Gong, Xiaohong; Shuang, Mei; Liu, Jing; Yang, Xiaoling; Zhang, Dai	Association of the neuropilin-2 (NRP2) gene polymorphisms with autism in Chinese Han population	American Journal of Medical Genetics. Part B, Neuropsychiatric Genetics: The Official Publication of the International Society of Psychiatric Genetics	10.1002/ajmg.b.30495	Autism is a pervasive neurodevelopmental disorder, with a significant role of genetic factors in its development. The neuropilin-2 (NRP2) gene is localized to 2q34, an autism susceptibility locus. NRP2 has been demonstrated to both guide axons and to control neuronal migration in the central nervous system. It has been reported that NRP2 may be required in vivo for sorting migrating cortical and …
104	2011	Thanseem, Ismail; Nakamura, Kazuhiko; Anitha, Ayyappan; Suda, Shiro; Yamada, Kazuo; Iwayama, Yoshimi; Toyota, Tomoko; Tsujii, Masatsugu; Iwata, Yasuhide; Suzuki, Katsuaki; Matsuzaki, Hideo; Iwata, Keiko; Sugiyama, Toshiro; Yoshikawa, Takeo; Mori, Norio	Association of transcription factor gene LMX1B with autism	PloS One	10.1371/journal.pone.0023738	Multiple lines of evidence suggest a serotoninergic dysfunction in autism. The role of LMX1B in the development and maintenance of serotoninergic neurons is well known. In order to examine the role, if any, of LMX1B with autism pathophysiology, a trio-based SNP association study using 252 family samples from the AGRE was performed. Using pair-wise tagging method, 24 SNPs were selected from the Ha…
105	2008	Maussion, Gilles; Carayol, Jérôme; Lepagnol-Bestel, Aude-Marie; Tores, Frédéric; Loe-Mie, Yann; Milbreta, Ulla; Rousseau, Francis; Fontaine, Karine; Renaud, Julie; Moalic, Jean-Marie; Philippi, Anne; Chedotal, Alain; Gorwood, Philip; Ramoz, Nicolas; Hager, Jörg; Simonneau, Michel	Convergent evidence identifying MAP/microtubule affinity-regulating kinase 1 (MARK1) as a susceptibility gene for autism	Human Molecular Genetics	10.1093/hmg/ddn154	Autism spectrum disorders (ASDs) are common, heritable, but genetically heterogeneous neurodevelopmental conditions. We recently defined a susceptibility locus for ASDs on chromosome 1q41-q42. High-resolution single-nucleotide polymorphisms (126 SNPs) genotyping across the chromosome 1q41-q42 region, followed by a MARK1 (microtubule affinity-regulating kinase 1)-tagged-SNP association study in 27…
106	2001	Wassink, T. H.; Piven, J.; Vieland, V. J.; Huang, J.; Swiderski, R. E.; Pietila, J.; Braun, T.; Beck, G.; Folstein, S. E.; Haines, J. L.; Sheffield, V. C.	Evidence supporting WNT2 as an autism susceptibility gene	American Journal of Medical Genetics	10.1002/ajmg.1401	We examined WNT2 as a candidate disease gene for autism for the following reasons. First, the WNT family of genes influences the development of numerous organs and systems, including the central nervous system. Second, WNT2 is located in the region of chromosome 7q31-33 linked to autism and is adjacent to a chromosomal breakpoint in an individual with autism. Third, a mouse knockout of Dvl1, a me…
107	2004	Nabi, Rafiqun; Serajee, Fatema J.; Chugani, Diane C.; Zhong, Hailang; Huq, A. H. M. Mahbubul	Association of tryptophan 2,3 dioxygenase gene polymorphism with autism	American Journal of Medical Genetics. Part B, Neuropsychiatric Genetics: The Official Publication of the International Society of Psychiatric Genetics	10.1002/ajmg.b.20147	Although elevation of blood and platelet serotonin has been documented in autism, genetic analyses of serotonin transporter gene have given conflicting results. Tryptophan 2,3 dioxygenase (TDO2) is the rate-limiting enzyme in the catabolism of tryptophan, the precursor of serotonin. A mutation that results in decreased activity of the TDO2 can decrease catabolism of tryptophan and increase the le…
108	2009	Schnetz-Boutaud, N. C.; Anderson, B. M.; Brown, K. D.; Wright, H. H.; Abramson, R. K.; Cuccaro, M. L.; Gilbert, J. R.; Pericak-Vance, M. A.; Haines, J. L.	Examination of tetrahydrobiopterin pathway genes in autism	Genes, Brain, and Behavior	10.1111/j.1601-183X.2009.00521.x	Autism is a complex disorder with a high degree of heritability and significant phenotypic and genotypic heterogeneity. Although candidate gene studies and genome-wide screens have failed to identify major causal loci associated with autism, numerous studies have proposed association with several variations in genes in the dopaminergic and serotonergic pathways. Because tetrahydrobiopterin (BH4) …
109	2007	Ashley-Koch, Allison E.; Jaworski, James; Ma, De Qiong; Mei, Hao; Ritchie, Marylyn D.; Skaar, David A.; Robert Delong, G.; Worley, Gordon; Abramson, Ruth K.; Wright, Harry H.; Cuccaro, Michael L.; Gilbert, John R.; Martin, Eden R.; Pericak-Vance, Margaret A.	Investigation of potential gene-gene interactions between APOE and RELN contributing to autism risk	Psychiatric Genetics	10.1097/YPG.0b013e32809c2f75	BACKGROUND: Several candidate gene studies support RELN as susceptibility gene for autism. Given the complex inheritance pattern of autism, it is expected that gene-gene interactions will exist. A logical starting point for examining potential gene-gene interactions is to evaluate the joint effects of genes involved in a common biological pathway. RELN shares a common biological pathway with APOE…
110	2009	Cheng, Lu; Ge, Qinyu; Xiao, Pengfeng; Sun, Beili; Ke, Xiaoyan; Bai, Yunfei; Lu, Zuhong	Association study between BDNF gene polymorphisms and autism by three-dimensional gel-based microarray	International Journal of Molecular Sciences	10.3390/ijms10062487	Single nucleotide polymorphisms (SNPs) are important markers which can be used in association studies searching for susceptible genes of complex diseases. High-throughput methods are needed for SNP genotyping in a large number of samples. In this study, we applied polyacrylamide gel-based microarray combined with dual-color hybridization for association study of four BDNF polymorphisms with autis…
111	2009	Ma, Deqiong; Salyakina, Daria; Jaworski, James M.; Konidari, Ioanna; Whitehead, Patrice L.; Andersen, Ashley N.; Hoffman, Joshua D.; Slifer, Susan H.; Hedges, Dale J.; Cukier, Holly N.; Griswold, Anthony J.; McCauley, Jacob L.; Beecham, Gary W.; Wright, Harry H.; Abramson, Ruth K.; Martin, Eden R.; Hussman, John P.; Gilbert, John R.; Cuccaro, Michael L.; Haines, Jonathan L.; Pericak-Vance, Margar…	A genome-wide association study of autism reveals a common novel risk locus at 5p14.1	Annals of Human Genetics	10.1111/j.1469-1809.2009.00523.x	Although autism is one of the most heritable neuropsychiatric disorders, its underlying genetic architecture has largely eluded description. To comprehensively examine the hypothesis that common variation is important in autism, we performed a genome-wide association study (GWAS) using a discovery dataset of 438 autistic Caucasian families and the Illumina Human 1M beadchip. 96 single nucleotide …
112	2001	Asano, E.; Kuivaniemi, H.; Huq, A. H.; Tromp, G.; Behen, M.; Rothermel, R.; Herron, J.; Chugani, D. C.	A study of novel polymorphisms in the upstream region of vasoactive intestinal peptide receptor type 2 gene in autism	Journal of Child Neurology	10.1177/088307380101600509	We investigated the vasoactive intestinal peptide receptor type 2 (VIPR2) gene as a candidate gene for autism. We searched for mutations in the VIPR2 gene in autistic individuals, and 10 novel polymorphisms were identified. Three polymorphisms in the upstream region were studied in detail, and there was no significant difference in the frequencies between the autistic group (n = 14) and unrelated…
113	2004	Conroy, J.; Meally, E.; Kearney, G.; Fitzgerald, M.; Gill, M.; Gallagher, L.	Serotonin transporter gene and autism: a haplotype analysis in an Irish autistic population	Molecular Psychiatry	10.1038/sj.mp.4001459	The role of the serotonin transporter (5-HTT) in the development of neuropsychiatric disorders has been widely investigated. Two polymorphisms, an insertion/deletion in the promoter region and a 12 repeat allele in a variable nucleotide tandem repeat (VNTR) in intron 2, drive higher expression of the 5-HTT gene. Four studies have shown nominally significant excess transmission of alleles of the 5…
114	2013	Yang, Wen; Liu, Jing; Zheng, Fanfan; Jia, Meixiang; Zhao, Linnan; Lu, Tianlan; Ruan, Yanyan; Zhang, Jishui; Yue, Weihua; Zhang, Dai; Wang, Lifang	The evidence for association of ATP2B2 polymorphisms with autism in Chinese Han population	PloS One	10.1371/journal.pone.0061021	BACKGROUND: Autism is a neurodevelopmental disorder with a high estimated heritability. ATP2B2, located on human chromosome 3p25.3, encodes the plasma membrane calcium-transporting ATPase 2 which extrudes Ca(2+) from cytosol into extracellular space. Recent studies reported association between ATP2B2 and autism in samples from Autism Genetic Resource Exchange (AGRE) and Italy. In this study, we i…
115	2008	Li, Hui; Li, Yun; Shao, Jie; Li, Rong; Qin, Yufeng; Xie, Chunhong; Zhao, Zhengyan	The association analysis of RELN and GRM8 genes with autistic spectrum disorder in Chinese Han population	American Journal of Medical Genetics. Part B, Neuropsychiatric Genetics: The Official Publication of the International Society of Psychiatric Genetics	10.1002/ajmg.b.30584	The region on chromosome 7q stands out as the region of suggestive linkage to aetiology of autism with the greatest concordance in many independent genome-wide scans. RELN and GRM8, the two genes selected in this study, are located within this region. The protein products of both genes are considered to play a pivotal role in the development of the central nervous system. In addition, biochemical…
116	2013	Ro, Myungja; Won, Seongsik; Kang, Hyunjun; Kim, Su-Yeon; Lee, Seung Ku; Nam, Min; Bang, Hee Jung; Yang, Jae Won; Choi, Kyung-Sik; Kim, Su Kang; Chung, Joo-Ho; Kwack, Kyubum	Association of the FGA and SLC6A4 genes with autistic spectrum disorder in a Korean population	Neuropsychobiology	10.1159/000355299	BACKGROUND: Autism spectrum disorder (ASD) is a neurobiological disorder characterized by distinctive impairments in cognitive function, language, and behavior. Linkage and population studies suggest a genetic association between solute carrier family 6 member 4 (SLC6A4) variants and ASD. METHOD: Logistic regression was used to identify associations between single-nucleotide polymorphisms (SNPs) …
117	2012	Kelleher, Raymond J.; Geigenmüller, Ute; Hovhannisyan, Hayk; Trautman, Edwin; Pinard, Robert; Rathmell, Barbara; Carpenter, Randall; Margulies, David	High-throughput sequencing of mGluR signaling pathway genes reveals enrichment of rare variants in autism	PloS One	10.1371/journal.pone.0035003	Identification of common molecular pathways affected by genetic variation in autism is important for understanding disease pathogenesis and devising effective therapies. Here, we test the hypothesis that rare genetic variation in the metabotropic glutamate-receptor (mGluR) signaling pathway contributes to autism susceptibility. Single-nucleotide variants in genes encoding components of the mGluR …
118	2009	Anderson, B. M.; Schnetz-Boutaud, N. C.; Bartlett, J.; Wotawa, A. M.; Wright, H. H.; Abramson, R. K.; Cuccaro, M. L.; Gilbert, J. R.; Pericak-Vance, M. A.; Haines, J. L.	Examination of association of genes in the serotonin system to autism	Neurogenetics	10.1007/s10048-009-0171-7	Autism is characterized as one of the pervasive developmental disorders, a spectrum of often severe behavioral and cognitive disturbances of early development. The high heritability of autism has driven multiple efforts to identify genetic variation that increases autism susceptibility. Numerous studies have suggested that variation in peripheral and central metabolism of serotonin (5-hydroxytryp…
119	2005	Barnby, Gabrielle; Abbott, Aaron; Sykes, Nuala; Morris, Andrew; Weeks, Daniel E.; Mott, Richard; Lamb, Janine; Bailey, Anthony J.; Monaco, Anthony P.; International Molecular Genetics Study of Autism Consortium	Candidate-gene screening and association analysis at the autism-susceptibility locus on chromosome 16p: evidence of association at GRIN2A and ABAT	American Journal of Human Genetics	10.1086/430454	Autism is a highly heritable neurodevelopmental disorder whose underlying genetic causes have yet to be identified. To date, there have been eight genome screens for autism, two of which identified a putative susceptibility locus on chromosome 16p. In the present study, 10 positional candidate genes that map to 16p11-13 were examined for coding variants: A2BP1, ABAT, BFAR, CREBBP, EMP2, GRIN2A, M…
120	2011	Napolioni, Valerio; Lombardi, Federica; Sacco, Roberto; Curatolo, Paolo; Manzi, Barbara; Alessandrelli, Riccardo; Militerni, Roberto; Bravaccio, Carmela; Lenti, Carlo; Saccani, Monica; Schneider, Cindy; Melmed, Raun; Pascucci, Tiziana; Puglisi-Allegra, Stefano; Reichelt, Karl-Ludvig; Rousseau, Francis; Lewin, Patricia; Persico, Antonio M.	Family-based association study of ITGB3 in autism spectrum disorder and its endophenotypes	European journal of human genetics: EJHG	10.1038/ejhg.2010.180	The integrin-β 3 gene (ITGB3), located on human chromosome 17q21.3, was previously identified as a quantitative trait locus (QTL) for 5-HT blood levels and has been implicated as a candidate gene for autism spectrum disorder (ASD). We performed a family-based association study in 281 simplex and 12 multiplex Caucasian families. ITGB3 haplotypes are significantly associated with autism (HBAT, glob…
121	2013	Sharma, Jyoti Rajan; Arieff, Zainunisha; Gameeldien, Hajirah; Davids, Muneera; Kaur, Mandeep; van der Merwe, Lize	Association analysis of two single-nucleotide polymorphisms of the RELN gene with autism in the South African population	Genetic Testing and Molecular Biomarkers	10.1089/gtmb.2012.0212	BACKGROUND: Autism (MIM209850) is a neurodevelopmental disorder characterized by a triad of impairments, namely impairment in social interaction, impaired communication skills, and restrictive and repetitive behavior. A number of family and twin studies have demonstrated that genetic factors play a pivotal role in the etiology of autistic disorder. Various reports of reduced levels of reelin prot…
122	2010	Yang, Pinchen; Shu, Bih-Ching; Hallmayer, Joachim Franz; Lung, For-Wey	Intronic single nucleotide polymorphisms of engrailed homeobox 2 modulate the disease vulnerability of autism in a han chinese population	Neuropsychobiology	10.1159/000315441	BACKGROUND: Autism is a neurodevelopmental disorder with a strong genetic background that has been suggested to be associated with a susceptibility gene, engrailed homeobox 2(EN2), which maps to chromosome 7q36. Our study was aimed to explore the association between EN2 intronic single nucleotide polymorphisms (SNPs) with autism in an ethnic Han Chinese population. METHODS: A total of 193 autism …
123	2005	Ma, D. Q.; Whitehead, P. L.; Menold, M. M.; Martin, E. R.; Ashley-Koch, A. E.; Mei, H.; Ritchie, M. D.; Delong, G. R.; Abramson, R. K.; Wright, H. H.; Cuccaro, M. L.; Hussman, J. P.; Gilbert, J. R.; Pericak-Vance, M. A.	Identification of significant association and gene-gene interaction of GABA receptor subunit genes in autism	American Journal of Human Genetics	10.1086/433195	Autism is a common neurodevelopmental disorder with a significant genetic component. Existing research suggests that multiple genes contribute to autism and that epigenetic effects or gene-gene interactions are likely contributors to autism risk. However, these effects have not yet been identified. Gamma-aminobutyric acid (GABA), the primary inhibitory neurotransmitter in the adult brain, has bee…
124	2018	Li, Shi-Jun; Yu, Shan-Shan; Luo, Hong-Yu; Li, Xin; Rao, Bin; Wang, Yi; Li, Zhen-Zhen; Liu, Gang; Zou, Li-Ping; Zhang, Ji-Shui; Feng, Chen; Liu, Jing; Liu, Jian-Wei; Hu, Nan; Chen, Xiao-Qiao; Yu, Sheng-Yuan; Li, Ke; He, Mian-Wang; Yu, Xin-Guang; Wang, Jun; Guo, Sheng-Li; Chen, Zhi-Ye; Zhang, Lei; Ma, Lin	Two de novo variations identified by massively parallel sequencing in 13 Chinese families with children diagnosed with autism spectrum disorder	Clinica Chimica Acta; International Journal of Clinical Chemistry	10.1016/j.cca.2018.01.025	Autism spectrum disorder (ASD) is a genetically heterogeneous neurodevelopmental disorder characterized by impairments in social interaction and communication, and by restricted and repetitive behaviors. The genetic architecture of ASD has been elucidated, including chromosomal rearrangements, de novo or inherited rare variants, and copy number variants. However, the genetic mechanism of Chinese …
125	2017	Yang, So Young; Kim, Soon Ae; Hur, Gang Min; Park, Mira; Park, Jong-Eun; Yoo, Hee Jeong	Replicative genetic association study between functional polymorphisms in AVPR1A and social behavior scales of autism spectrum disorder in the Korean population	Molecular Autism	10.1186/s13229-017-0161-9	BACKGROUND: Arginine vasopressin has been shown to affect social and emotional behaviors, which is mediated by the arginine vasopressin receptor (AVPR1A). Genetic polymorphisms in the AVPR1A promoter region have been identified to be associated with susceptibility to social deficits in autism spectrum disorder (ASD). We hypothesize that alleles of polymorphisms in the promoter region of AVPR1A ma…
126	2018	Napoli, Eleonora; Russo, Serena; Casula, Laura; Alesi, Viola; Amendola, Filomena Alessandra; Angioni, Adriano; Novelli, Antonio; Valeri, Giovanni; Menghini, Deny; Vicari, Stefano	Array-CGH Analysis in a Cohort of Phenotypically Well-Characterized Individuals with "Essential" Autism Spectrum Disorders	Journal of Autism and Developmental Disorders	10.1007/s10803-017-3329-4	Copy-number variants (CNVs) are associated with susceptibility to autism spectrum disorder (ASD). To detect the presence of CNVs, we conducted an array-comparative genomic hybridization (array-CGH) analysis in 133 children with "essential" ASD phenotype. Genetic analyses documented that 12 children had causative CNVs (C-CNVs), 29 children had non-causative CNVs (NC-CNVs) and 92 children without C…
127	2016	Yin, Chia-Lin; Chen, Hsin-I.; Li, Ling-Hui; Chien, Yi-Ling; Liao, Hsiao-Mei; Chou, Miao Chun; Chou, Wen-Jiun; Tsai, Wen-Che; Chiu, Yen-Nan; Wu, Yu-Yu; Lo, Chen-Zen; Wu, Jer-Yuarn; Chen, Yuan-Tsong; Gau, Susan Shur-Fen	Genome-wide analysis of copy number variations identifies PARK2 as a candidate gene for autism spectrum disorder	Molecular Autism	10.1186/s13229-016-0087-7	BACKGROUND: Autism spectrum disorder (ASD) is an early-onset neurodevelopmental disorder with complex genetic underpinning in its etiology. Copy number variations (CNVs) as one of the genetic factors associated with ASD have been addressed in recent genome-wide association studies (GWAS). However, the significance of CNV has not been well investigated in non-Caucasian ASD population. METHODS: To …
128	2017	Hosseinpour, Marziyeh; Mashayekhi, Farhad; Bidabadi, Elham; Salehi, Zivar	Neuropilin-2 rs849563 gene variations and susceptibility to autism in Iranian population: A case-control study	Metabolic Brain Disease	10.1007/s11011-017-0024-2	Autism spectrum disorders (ASD) are neurodevelopmental disruptions usually diagnosed in the first three years of child's life that characterized by some impairments in verbal and nonverbal communication, problems in social interactions and repetitive behaviors. The neuropilin-2 (NRP2) gene has been shown to both guide axons and control neuronal migration in the central nervous system (CNS). In th…
129	2017	Sayad, Arezou; Noroozi, Rezvan; Omrani, Mir Davood; Taheri, Mohammad; Ghafouri-Fard, Soudeh	Retinoic acid-related orphan receptor alpha (RORA) variants are associated with autism spectrum disorder	Metabolic Brain Disease	10.1007/s11011-017-0049-6	Autism spectrum disorder (ASD) is a neurodevelopmental disorder with various epidemiologic, genetic, epigenetic, and environmental factors being associated with it. The observed sex bias in ASD towards male has prompted investigators to propose sex-dependent mechanisms for ASD. Retinoic acid-related orphan receptor-alpha (RORA) is a new autism candidate gene that has been shown to be differential…
130	2017	Vojinovic, Dina; Brison, Nathalie; Ahmad, Shahzad; Noens, Ilse; Pappa, Irene; Karssen, Lennart C.; Tiemeier, Henning; van Duijn, Cornelia M.; Peeters, Hilde; Amin, Najaf	Variants in TTC25 affect autistic trait in patients with autism spectrum disorder and general population	European journal of human genetics: EJHG	10.1038/ejhg.2017.82	Autism spectrum disorder (ASD) is a highly heritable neurodevelopmental disorder with a complex genetic architecture. To identify genetic variants underlying ASD, we performed single-variant and gene-based genome-wide association studies using a dense genotyping array containing over 2.3 million single-nucleotide variants in a discovery sample of 160 families with at least one child affected with…
131	2016	Nascimento, P. P.; Bossolani-Martins, A. L.; Rosan, D. B. A.; Mattos, L. C.; Brandão-Mattos, C.; Fett-Conte, A. C.	Single nucleotide polymorphisms in the CNTNAP2 gene in Brazilian patients with autistic spectrum disorder	Genetics and molecular research: GMR	10.4238/gmr.15017422	The role of some genes and their single nucleotide polymorphisms (SNPs) as genetic contributors of complex diseases is still a topic of much investigation. Research on genes related to autism susceptibility has been somewhat challenging, but also promising. Common genomic variants of CNTNAP2 have been associated with autism, and a range of autistic phenotypes such as impaired language function, a…
132	2004	Ramoz, Nicolas; Reichert, Jennifer G.; Smith, Christopher J.; Silverman, Jeremy M.; Bespalova, Irina N.; Davis, Kenneth L.; Buxbaum, Joseph D.	Linkage and association of the mitochondrial aspartate/glutamate carrier SLC25A12 gene with autism	The American Journal of Psychiatry	10.1176/appi.ajp.161.4.662	OBJECTIVE: Autism/autistic disorder (MIM number 209850) is a complex, largely genetic psychiatric disorder. The authors recently mapped a susceptibility locus for autism to chromosome region 2q24-q33 (MIM number 606053). In the present study, genes across the 2q24-q33 interval were analyzed to identify an autism susceptibility gene in this region. METHOD: Mutation screening of positional candidat…
133	2009	Glessner, Joseph T.; Wang, Kai; Cai, Guiqing; Korvatska, Olena; Kim, Cecilia E.; Wood, Shawn; Zhang, Haitao; Estes, Annette; Brune, Camille W.; Bradfield, Jonathan P.; Imielinski, Marcin; Frackelton, Edward C.; Reichert, Jennifer; Crawford, Emily L.; Munson, Jeffrey; Sleiman, Patrick M. A.; Chiavacci, Rosetta; Annaiah, Kiran; Thomas, Kelly; Hou, Cuiping; Glaberson, Wendy; Flory, James; Otieno, Fr…	Autism genome-wide copy number variation reveals ubiquitin and neuronal genes	Nature	10.1038/nature07953	Autism spectrum disorders (ASDs) are childhood neurodevelopmental disorders with complex genetic origins. Previous studies focusing on candidate genes or genomic regions have identified several copy number variations (CNVs) that are associated with an increased risk of ASDs. Here we present the results from a whole-genome CNV study on a cohort of 859 ASD cases and 1,409 healthy children of Europe…
134	2005	Sutcliffe, James S.; Delahanty, Ryan J.; Prasad, Harish C.; McCauley, Jacob L.; Han, Qiao; Jiang, Lan; Li, Chun; Folstein, Susan E.; Blakely, Randy D.	Allelic heterogeneity at the serotonin transporter locus (SLC6A4) confers susceptibility to autism and rigid-compulsive behaviors	American Journal of Human Genetics	10.1086/432648	Autism is a spectrum of neurodevelopmental disorders with a primarily genetic etiology exhibiting deficits in (1) development of language and (2) social relationships and (3) patterns of repetitive, restricted behaviors or interests and resistance to change. Elevated platelet serotonin (5-HT) in 20%-25% of cases and efficacy of selective 5-HT reuptake inhibitors (SSRIs) in treating anxiety, depre…
135	2015	Harrison, Ashley J.; Gamsiz, Ece D.; Berkowitz, Isaac C.; Nagpal, Shailender; Jerskey, Beth A.	Genetic variation in the oxytocin receptor gene is associated with a social phenotype in autism spectrum disorders	American Journal of Medical Genetics. Part B, Neuropsychiatric Genetics: The Official Publication of the International Society of Psychiatric Genetics	10.1002/ajmg.b.32377	Oxytocin regulates social behavior in animal models. Research supports an association between genetic variation in the oxytocin receptor gene (OXTR) and autism spectrum disorders (ASD). In this study, we examine the association between the OXTR gene and a specific social phenotype within ASD. This genotype-phenotype investigation may provide insight into how OXTR conveys risk for social impairmen…
136	2017	Mercati, O.; Huguet, G.; Danckaert, A.; André-Leroux, G.; Maruani, A.; Bellinzoni, M.; Rolland, T.; Gouder, L.; Mathieu, A.; Buratti, J.; Amsellem, F.; Benabou, M.; Van-Gils, J.; Beggiato, A.; Konyukh, M.; Bourgeois, J.-P.; Gazzellone, M. J.; Yuen, R. K. C.; Walker, S.; Delépine, M.; Boland, A.; Régnault, B.; Francois, M.; Van Den Abbeele, T.; Mosca-Boidron, A. L.; Faivre, L.; Shimoda, Y.; Watana…	CNTN6 mutations are risk factors for abnormal auditory sensory perception in autism spectrum disorders	Molecular Psychiatry	10.1038/mp.2016.61	Contactin genes CNTN5 and CNTN6 code for neuronal cell adhesion molecules that promote neurite outgrowth in sensory-motor neuronal pathways. Mutations of CNTN5 and CNTN6 have previously been reported in individuals with autism spectrum disorders (ASDs), but very little is known on their prevalence and clinical impact. In this study, we identified CNTN5 and CNTN6 deleterious variants in individual…
137	2018	Ocakoğlu, Fevzi Tuna; Köse, Sezen; Özbaran, Burcu; Onay, Hüseyin	The oxytocin receptor gene polymorphism -rs237902- is associated with the severity of autism spectrum disorder: A pilot study	Asian Journal of Psychiatry	10.1016/j.ajp.2018.01.002	INTRODUCTION: Previous studies showed the association of Autism Spectrum Disorder (ASD) and oxytocin receptor (OXTR) gene. We aimed to explore the OXTR gene single nucleotide polymorphisms (SNPs) across the ASD severity categories based on DSM-5. METHOD: The whole encoding regions of the human OXTR gene were sequenced to identify the SNPs in 100 Turkish children with ASD. Genotypes of detected SN…
138	2016	Wang, Jia; Li, Li; Shao, Shan-Shan; He, Zhen; Chen, Yan-Lin; Kong, Rui; Zhang, Xiao-Hui; Gong, Jian-Hua; Song, Ran-Ran	Association analysis of genetic variant of rs13331 in PSD95 gene with autism spectrum disorders: A case-control study in a Chinese population	Journal of Huazhong University of Science and Technology. Medical Sciences = Hua Zhong Ke Ji Da Xue Xue Bao. Yi Xue Ying De Wen Ban = Huazhong Keji Daxue Xuebao. Yixue Yingdewen Ban	10.1007/s11596-016-1581-z	Autism spectrum disorder (ASD) is a neurodevelopmental disorder characterized by high heritability. Recently, autism, the most profound form of ASD, has been increasingly attributed to synaptic abnormalities. Postsynaptic density 95 (PSD95), encoding PSD protein-95, was found essential for synaptic formation, maturation and plasticity at a PSD of excitatory synapse. It is possibly a crucial candi…
139	2013	Li, Jun; Liu, Jing; Zhao, Linnan; Ma, Yuanlin; Jia, Meixiang; Lu, Tianlan; Ruan, Yanyan; Li, Qizhai; Yue, Weihua; Zhang, Dai; Wang, Lifang	Association study between genes in Reelin signaling pathway and autism identifies DAB1 as a susceptibility gene in a Chinese Han population	Progress in Neuro-Psychopharmacology & Biological Psychiatry	10.1016/j.pnpbp.2013.01.004	Autism is a pervasive neurodevelopmental disorder diagnosed in early childhood. The genetic factors might play an important role in its pathogenesis. Previous studies revealed that Reelin (RELN) polymorphisms were associated with autism. However, the roles of genes in Reelin signaling pathway for autism are largely unknown. As several knockout mice models in which the Reelin pathway genes (i.e. D…
140	2005	Wassink, Thomas H.; Piven, Joseph; Vieland, Veronica J.; Jenkins, Laura; Frantz, Rebecca; Bartlett, Christopher W.; Goedken, Rhinda; Childress, Deb; Spence, M. Anne; Smith, Moyra; Sheffield, Val C.	Evaluation of the chromosome 2q37.3 gene CENTG2 as an autism susceptibility gene	American Journal of Medical Genetics. Part B, Neuropsychiatric Genetics: The Official Publication of the International Society of Psychiatric Genetics	10.1002/ajmg.b.30180	Autism is a highly heritable neurodevelopmental syndrome with a complex genetic etiology for which no disease genes have yet been definitively identified. We ascertained three subjects with autism spectrum disorders and chromosome 2q37.3 terminal deletions, and refined the deletion breakpoint regions using polymorphism mapping and fluorescence in situ hybridization (FISH) probes. We then genotype…
141	2018	Bai, Ye; Qiu, Shuang; Li, Yan; Li, Yong; Zhong, Weijing; Shi, Meijuan; Zhu, Xiaojuan; Jiang, Huiyi; Yu, Yaqin; Cheng, Yi; Liu, Yawen	Genetic association between SHANK2 polymorphisms and susceptibility to autism spectrum disorder	IUBMB life	10.1002/iub.1876	Autism spectrum disorder (ASD), as one of early-onset neurodevelopmental disorders, is characterized by the following symptoms, including repetitive and stereotyped behaviors, impairments in social interaction, and dysfunctions in communication. ASD afflicts ∼1.5% of children aged 8 years in America and ∼4.5‰ of children aged 0-6 years in China. Existing studies suggest that SH3 and multiple anky…
142	2018	de Oliveira Pereira Ribeiro, Lucas; Vargas-Pinilla, Pedro; Kappel, Djenifer B.; Longo, Danae; Ranzan, Josiane; Becker, Michele Michelin; Dos Santos Riesgo, Rudimar; Schuler-Faccini, Lavinia; Roman, Tatiana; Schuch, Jaqueline Bohrer	Evidence for Association Between OXTR Gene and ASD Clinical Phenotypes	Journal of molecular neuroscience: MN	10.1007/s12031-018-1088-0	Autism spectrum disorder (ASD) is an early-onset neurodevelopmental disorder characterized by impairments in social behaviors and communication. Oxytocin and its signaling pathway are related to a range of human behaviors, from facial expression recognition to aggressive behaviors, and have been suggested as involved in the etiology of ASD. Our aim was to evaluate the influence of two polymorphis…
143	2016	Coşkun, Salih; Şimşek, Şeref; Camkurt, Mehmet Akif; Çim, Abdullah; Çelik, Sercan Bulut	Association of polymorphisms in the vitamin D receptor gene and serum 25-hydroxyvitamin D levels in children with autism spectrum disorder	Gene	10.1016/j.gene.2016.05.004	Vitamin D is implicated in several aspects of human physiology, and polymorphisms in the vitamin D receptor gene (VDR) are associated with a variety of neuropsychiatric disorders. The aims of this study are to determine whether VDR polymorphisms are associated with autism spectrum disorder (ASD), to examine serum 25-hydroxyvitamin D (25(OH)D) levels in ASD, and to explore whether VDR polymorphism…
144	2009	Wang, Kai; Zhang, Haitao; Ma, Deqiong; Bucan, Maja; Glessner, Joseph T.; Abrahams, Brett S.; Salyakina, Daria; Imielinski, Marcin; Bradfield, Jonathan P.; Sleiman, Patrick M. A.; Kim, Cecilia E.; Hou, Cuiping; Frackelton, Edward; Chiavacci, Rosetta; Takahashi, Nagahide; Sakurai, Takeshi; Rappaport, Eric; Lajonchere, Clara M.; Munson, Jeffrey; Estes, Annette; Korvatska, Olena; Piven, Joseph; Sonne…	Common genetic variants on 5p14.1 associate with autism spectrum disorders	Nature	10.1038/nature07999	Autism spectrum disorders (ASDs) represent a group of childhood neurodevelopmental and neuropsychiatric disorders characterized by deficits in verbal communication, impairment of social interaction, and restricted and repetitive patterns of interests and behaviour. To identify common genetic risk factors underlying ASDs, here we present the results of genome-wide association studies on a cohort o…
145	2015	Sesarini, Carla V.; Costa, Lucas; Grañana, Nora; Coto, Miguel Garcia; Pallia, Roberto C.; Argibay, Pablo F.	Association between GABA(A) receptor subunit polymorphisms and autism spectrum disorder (ASD)	Psychiatry Research	10.1016/j.psychres.2015.07.077	ASD might be associated with alterations in excitation/inhibition ratio and GABA(A) has been implicated since it mediates synaptic inhibition. Polymorphisms in GABA receptor (GABAR) were studied: significant differences in allele and genotype frequencies observed between cases and controls (rs1912960, GABRA4). Haplotype analysis: rs1912960 (GABRA4) and rs211037 (GABRG2) overrepresented in cases. …
146	2011	Pagnamenta, Alistair T.; Khan, Hameed; Walker, Susan; Gerrelli, Dianne; Wing, Kirsty; Bonaglia, Maria Clara; Giorda, Roberto; Berney, Tom; Mani, Elisa; Molteni, Massimo; Pinto, Dalila; Le Couteur, Ann; Hallmayer, Joachim; Sutcliffe, James S.; Szatmari, Peter; Paterson, Andrew D.; Scherer, Stephen W.; Vieland, Veronica J.; Monaco, Anthony P.	Rare familial 16q21 microdeletions under a linkage peak implicate cadherin 8 (CDH8) in susceptibility to autism and learning disability	Journal of Medical Genetics	10.1136/jmg.2010.079426	BACKGROUND: Autism spectrum disorder (ASD) is characterised by impairments in social communication and by a pattern of repetitive behaviours, with learning disability (LD) typically seen in up to 70% of cases. A recent study using the PPL statistical framework identified a novel region of genetic linkage on chromosome 16q21 that is limited to ASD families with LD. METHODS: In this study, two fami…
147	2005	Skaar, D. A.; Shao, Y.; Haines, J. L.; Stenger, J. E.; Jaworski, J.; Martin, E. R.; DeLong, G. R.; Moore, J. H.; McCauley, J. L.; Sutcliffe, J. S.; Ashley-Koch, A. E.; Cuccaro, M. L.; Folstein, S. E.; Gilbert, J. R.; Pericak-Vance, M. A.	Analysis of the RELN gene as a genetic risk factor for autism	Molecular Psychiatry	10.1038/sj.mp.4001614	Several genome-wide screens have indicated the presence of an autism susceptibility locus within the distal long arm of chromosome 7 (7q). Mapping at 7q22 within this region is the candidate gene reelin (RELN). RELN encodes a signaling protein that plays a pivotal role in the migration of several neuronal cell types and in the development of neural connections. Given these neurodevelopmental func…
148	2016	Landini, Martina; Merelli, Ivan; Raggi, M. Elisabetta; Galluccio, Nadia; Ciceri, Francesca; Bonfanti, Arianna; Camposeo, Serena; Massagli, Angelo; Villa, Laura; Salvi, Erika; Cusi, Daniele; Molteni, Massimo; Milanesi, Luciano; Marabotti, Anna; Mezzelani, Alessandra	Association Analysis of Noncoding Variants in Neuroligins 3 and 4X Genes with Autism Spectrum Disorder in an Italian Cohort	International Journal of Molecular Sciences	10.3390/ijms17101765	Since involved in synaptic transmission and located on X-chromosome, neuroligins 3 and 4X have been studied as good positional and functional candidate genes for autism spectrum disorder pathogenesis, although contradictory results have been reported. Here, we performed a case-control study to assess the association between noncoding genetic variants in NLGN3 and NLGN4X genes and autism, in an It…
149	2018	Balta, Burhan; Gumus, Hakan; Bayramov, Ruslan; Korkmaz Bayramov, Keziban; Erdogan, Murat; Oztop, Didem Behice; Dogan, Muhammet Ensar; Taheri, Serpil; Dundar, Munis	Increased vitamin D receptor gene expression and rs11568820 and rs4516035 promoter polymorphisms in autistic disorder	Molecular Biology Reports	10.1007/s11033-018-4191-y	Although there are a large number of sequence variants of different genes and copy number variations at various loci identified in autistic disorder (AD) patients, the pathogenesis of AD has not been elucidated completely. Recently, in AD patients, a large number of expression array and transcriptome studies have shown an increase in the expression of genes especially related to innate immune res…
150	2016	Chakraborti, Barnali; Verma, Deepak; Karmakar, Arijit; Jaiswal, Preeti; Sanyal, Aritrika; Paul, Debarshi; Sinha, Swagata; Singh, Asem Surindro; Guhathakurta, Subhrangshu; Roychowdhury, Anirban; Panda, Chinmoy Kumar; Ghosh, Saurabh; Mohanakumar, Kochupurackal P.; Mukhophadhyay, Kanchan; Rajamma, Usha	Genetic variants of MAOB affect serotonin level and specific behavioral attributes to increase autism spectrum disorder (ASD) susceptibility in males	Progress in Neuro-Psychopharmacology & Biological Psychiatry	10.1016/j.pnpbp.2016.07.001	Serotonergic system participates in various developmental processes and modulation of behaviour. Autism Spectrum Disorder (ASD) is characterized by a range of behavioral symptoms scaling from mild to severe. Abnormal 5-HT synthesis and signalling, platelet hyperserotonemia and amelioration of repetitive behaviours by SSRI are some of the key findings, which reinforced the hypothesis that serotone…
151	2018	Sun, Caihong; Zou, Mingyang; Wang, Xuelai; Xia, Wei; Ma, Yongjuan; Liang, Shuang; Hao, Yanqiu; Wu, Lijie; Fu, Songbin	FADS1-FADS2 and ELOVL2 gene polymorphisms in susceptibility to autism spectrum disorders in Chinese children	BMC psychiatry	10.1186/s12888-018-1868-7	BACKGROUD: Autism spectrum disorders (ASD) are a complex group of neurodevelopmental disorders with a genetic basis. The role of long-chain polyunsaturated fatty acids (LC-PUFAs) and the occurrence of autism has been the focus of many recent studies. The present study investigates whether genetic variants of the fatty acid desaturase (FADS) 1/2 and elongation of very long-chain fatty acids protei…
152	2017	Safari, Mohammad Reza; Omrani, Mir Davood; Noroozi, Rezvan; Sayad, Arezou; Sarrafzadeh, Shaghayegh; Komaki, Alireza; Manjili, Fateme Asadzadeh; Mazdeh, Mehrdokht; Ghaleiha, Ali; Taheri, Mohammad	Synaptosome-Associated Protein 25 (SNAP25) Gene Association Analysis Revealed Risk Variants for ASD, in Iranian Population	Journal of molecular neuroscience: MN	10.1007/s12031-016-0860-2	Autism spectrum disorder (ASD) is a common, complex neurological condition, affecting approximately 1% of people worldwide. Monogenic neurodevelopmental disorders which showed autistic behavior patterns have suggested synaptic dysfunction, as a key mechanism in the pathophysiology of ASD. Subsequently, genes involved in synaptic signaling have been investigated with a priority for candidate gene …
153	2017	Noroozi, Rezvan; Ghafouri-Fard, Soudeh; Omrani, Mir Davood; Habibi, Mohsen; Sayad, Arezou; Taheri, Mohammad	Association study of the vesicular monoamine transporter 1 (VMAT1) gene with autism in an Iranian population	Gene	10.1016/j.gene.2017.05.003	Autism Spectrum Disorders (ASD) (MIM 209850) are a group of neurodevelopmental disorders distinguished by destructed social interaction and communication abilities along with peculiar repetitive behavior. Several genetic loci have been linked to this disorder. Vesicular monoamine transporter 1 (VMAT1/SLC18A1) is an attractive candidate gene for psychiatric disorders because of its participation i…
154	2019	Zhang, Linna; Qin, Yue; Gong, Xiaohong; Peng, Rui; Cai, Chunquan; Zheng, Yufang; Du, Yasong; Wang, Hongyan	A promoter variant in ZNF804A decreasing its expression increases the risk of autism spectrum disorder in the Han Chinese population	Translational Psychiatry	10.1038/s41398-019-0369-x	Synaptic pathology may be one of the cellular substrates underlying autism spectrum disorder (ASD). ZNF804A is a transcription factor that can affect or regulate the expression of many candidate genes involved in ASD. It also localizes at synapses and regulates neuronal and synaptic morphology. So far, few reports have addressed possible associations between ZNF804A polymorphisms and ASD. This st…
155	2016	Park, Hae Jeong; Kim, Su Kang; Kang, Won Sub; Park, Jin Kyung; Kim, Young Jong; Nam, Min; Kim, Jong Woo; Chung, Joo-Ho	Association between IRS1 Gene Polymorphism and Autism Spectrum Disorder: A Pilot Case-Control Study in Korean Males	International Journal of Molecular Sciences	10.3390/ijms17081227	The insulin-like growth factor (IGF) pathway is thought to play an important role in brain development. Altered levels of IGFs and their signaling regulators have been shown in autism spectrum disorder (ASD) patients. In this study, we investigated whether coding region single-nucleotide polymorphisms (cSNPs) of the insulin receptor substrates (IRS1 and IRS2), key mediators of the IGF pathway, we…
156	2015	Chiocchetti, A. G.; Kopp, M.; Waltes, R.; Haslinger, D.; Duketis, E.; Jarczok, T. A.; Poustka, F.; Voran, A.; Graab, U.; Meyer, J.; Klauck, S. M.; Fulda, S.; Freitag, C. M.	Variants of the CNTNAP2 5' promoter as risk factors for autism spectrum disorders: a genetic and functional approach	Molecular Psychiatry	10.1038/mp.2014.103	Contactin-associated protein-like 2 gene (CNTNAP2), a member of the Neurexin gene superfamily, is one of the best-replicated risk genes for autism spectrum disorders (ASD). ASD are predominately genetically determined neurodevelopmental disorders characterized by impairments of language development, social interaction and communication, as well as stereotyped behavior and interests. Although CNTN…
157	2015	Li, Jun; Zhao, Linnan; You, Yang; Lu, Tianlan; Jia, Meixiang; Yu, Hao; Ruan, Yanyan; Yue, Weihua; Liu, Jing; Lu, Lin; Zhang, Dai; Wang, Lifang	Schizophrenia Related Variants in CACNA1C also Confer Risk of Autism	PloS One	10.1371/journal.pone.0133247	Autism spectrum disorder (ASD) is a group of neurodevelopmental disorders with a strong genetic component. Many lines of evidence indicated that ASD shares common genetic variants with other psychiatric disorders (for example, schizophrenia). Previous studies detected that calcium channels are involved in the etiology of many psychiatric disorders including schizophrenia and autism. Significant a…
158	2015	Torrico, Bàrbara; Fernàndez-Castillo, Noèlia; Hervás, Amaia; Milà, Montserrat; Salgado, Marta; Rueda, Isabel; Buitelaar, Jan K.; Rommelse, Nanda; Oerlemans, Anoek M.; Bralten, Janita; Freitag, Christine M.; Reif, Andreas; Battaglia, Agatino; Mazzone, Luigi; Maestrini, Elena; Cormand, Bru; Toma, Claudio	Contribution of common and rare variants of the PTCHD1 gene to autism spectrum disorders and intellectual disability	European journal of human genetics: EJHG	10.1038/ejhg.2015.37	Recent findings revealed rare copy number variants and missense changes in the X-linked gene PTCHD1 in autism spectrum disorder (ASD) and intellectual disability (ID). Here, we aim to explore the contribution of common PTCHD1 variants in ASD and gain additional evidence for the role of rare variants of this gene in ASD and ID. A two-stage case-control association study investigated 28 tag single …
159	2012	Avdjieva-Tzavella, D. M.; Todorov, T. P.; Todorova, A. P.; Kirov, A. V.; Hadjidekova, S. P.; Rukova, B. B.; Litvinenko, I. O.; Hristova-Naydenova, D. N.; Tincheva, R. S.; Toncheva, D. I.	Analysis of the genes encoding neuroligins NLGN3 and NLGN4 in Bulgarian patients with autism	Genetic Counseling (Geneva, Switzerland)		Many studies have supported a genetic aetiology for autism. Neuroligins are postsynaptically located cell-adhesion molecules. Mutations in two X-linked neuroligin genes, NLGN3 and NLGN4, have been implicated in pathogenesis of autism. In order to confirm these causative mutations in our autistic population and to determine their frequency we screened 20 individuals affected with autism. We identi…
160	2015	Kuo, Po-Hsiu; Chuang, Li-Chung; Su, Mei-Hsin; Chen, Chia-Hsiang; Chen, Chien-Hsiun; Wu, Jer-Yuarn; Yen, Chung-Jen; Wu, Yu-Yu; Liu, Shih-Kai; Chou, Miao-Chun; Chou, Wen-Jiun; Chiu, Yen-Nan; Tsai, Wen-Che; Gau, Susan Shur-Fen	Genome-Wide Association Study for Autism Spectrum Disorder in Taiwanese Han Population	PloS One	10.1371/journal.pone.0138695	BACKGROUND: Autism spectrum disorder (ASD) is a neurodevelopmental disorder with strong genetic components. Several recent genome-wide association (GWA) studies in Caucasian samples have reported a number of gene regions and loci correlated with the risk of ASD--albeit with very little consensus across studies. METHODS: A two-stage GWA study was employed to identify common genetic variants for AS…
161	2017	Ishizuka, K.; Fujita, Y.; Kawabata, T.; Kimura, H.; Iwayama, Y.; Inada, T.; Okahisa, Y.; Egawa, J.; Usami, M.; Kushima, I.; Uno, Y.; Okada, T.; Ikeda, M.; Aleksic, B.; Mori, D.; Someya, To; Yoshikawa, T.; Iwata, N.; Nakamura, H.; Yamashita, T.; Ozaki, N.	Rare genetic variants in CX3CR1 and their contribution to the increased risk of schizophrenia and autism spectrum disorders	Translational Psychiatry	10.1038/tp.2017.173	CX3CR1, a G protein-coupled receptor solely expressed by microglia in the brain, has been repeatedly reported to be associated with neurodevelopmental disorders including schizophrenia (SCZ) and autism spectrum disorders (ASD) in transcriptomic and animal studies but not in genetic studies. To address the impacts of variants in CX3CR1 on neurodevelopmental disorders, we conducted coding exon-targ…
162	2018	Wang, Geng-Fu; Ye, Sheng; Gao, Lei; Han, Yu; Guo, Xuan; Dong, Xiao-Peng; Su, Yuan-Yuan; Zhang, Xin	Two single-nucleotide polymorphisms of the RELN gene and symptom-based and developmental deficits among children and adolescents with autistic spectrum disorders in the Tianjin, China	Behavioural Brain Research	10.1016/j.bbr.2018.04.048	Increasing evidence has revealed that genetic variants in Reelin (RELN) gene, especially single-nucleotide polymorphisms (SNPs), correlate with autistic spectrum disorders (ASD) risk; however, no consensus have been reached. This study aimed to provide additional evidence for the association between two SNPs of RELN (i.e., rs736707, rs2229864) and ASD risk, as well as the relationship between REL…
163	2017	Chen, Chia-Hsiang; Chen, Hsin-I.; Liao, Hsiao-Mei; Chen, Yann-Jang; Fang, Jye-Siung; Lee, Kuei-Fang; Gau, Susan Shur-Fen	Clinical and molecular characterization of three genomic rearrangements at chromosome 22q13.3 associated with autism spectrum disorder	Psychiatric Genetics	10.1097/YPG.0000000000000151	OBJECTIVES: Chromosome 22q13 is a hot region of genomic rearrangements that may result in deletion, duplication, and translocation, and that may lead to neurodevelopmental disorders in affected patients. MATERIALS AND METHODS: We carried out an array-based comparative genomic hybridization analysis to detect copy number variations (CNVs) of genomic DNA in patients with autism spectrum disorders (…
164	2016	Soueid, Jihane; Kourtian, Silva; Makhoul, Nadine J.; Makoukji, Joelle; Haddad, Sariah; Ghanem, Simona S.; Kobeissy, Firas; Boustany, Rose-Mary	RYR2, PTDSS1 and AREG genes are implicated in a Lebanese population-based study of copy number variation in autism	Scientific Reports	10.1038/srep19088	Autism Spectrum Disorders (ASDs) are a group of neurodevelopmental disorders characterized by ritualistic-repetitive behaviors and impaired verbal and non-verbal communication. Objectives were to determine the contribution of genetic variation to ASDs in the Lebanese. Affymetrix Cytogenetics Whole-Genome 2.7 M and CytoScan(™) HD Arrays were used to detect CNVs in 41 Lebanese autistic children and…
165	2018	Wang, Jia; Gong, Jianhua; Li, Li; Chen, Yanlin; Liu, Lingfei; Gu, HuaiTing; Luo, Xiu; Hou, Fang; Zhang, Jiajia; Song, Ranran	Neurexin gene family variants as risk factors for autism spectrum disorder	Autism Research: Official Journal of the International Society for Autism Research	10.1002/aur.1881	Increasing evidence suggests that abnormal synaptic function leads to neuronal developmental disorders and is an important component of the etiology of autism spectrum disorder (ASD). Neurexins are presynaptic cell-adhesion molecules that affect the function of synapses and mediate the conduction of nerve signals. Thus, neurexins are attractive candidate genes for autism. Since gene families have…
166	2017	Yang, Shuhan; Guo, Xuan; Dong, Xiaopeng; Han, Yu; Gao, Lei; Su, Yuanyuan; Dai, Wei; Zhang, Xin	GABAA receptor subunit gene polymorphisms predict symptom-based and developmental deficits in Chinese Han children and adolescents with autistic spectrum disorders	Scientific Reports	10.1038/s41598-017-03666-0	GABAA receptor subunit genes GABRB3, GABRA5, and GABRG3 located on chromosome 15q11-q13 have been implicated in the etiology of autistic spectrum disorders (ASD). This study intended to investigate the possible role of single-nucleotide polymorphisms (SNPs) present in GABRB3 (rs2081648 and rs1426217), GABRA5 (rs35586628), and GABRG3 (rs208129) genes in ASD susceptibility and symptom-based and dev…
167	2015	Schmidt, Rebecca J.; Hansen, Robin L.; Hartiala, Jaana; Allayee, Hooman; Sconberg, Jaime L.; Schmidt, Linda C.; Volk, Heather E.; Tassone, Flora	Selected vitamin D metabolic gene variants and risk for autism spectrum disorder in the CHARGE Study	Early Human Development	10.1016/j.earlhumdev.2015.05.008	BACKGROUND: Vitamin D is essential for proper neurodevelopment and cognitive and behavioral function. We examined associations between autism spectrum disorder (ASD) and common, functional polymorphisms in vitamin D pathways. METHODS: Children aged 24-60 months enrolled from 2003 to 2009 in the population-based CHARGE case-control study were evaluated clinically and confirmed to have ASD (n=474) …
168	2013	Boccuto, Luigi; Lauri, Maria; Sarasua, Sara M.; Skinner, Cindy D.; Buccella, Daniela; Dwivedi, Alka; Orteschi, Daniela; Collins, Julianne S.; Zollino, Marcella; Visconti, Paola; Dupont, Barb; Tiziano, Danilo; Schroer, Richard J.; Neri, Giovanni; Stevenson, Roger E.; Gurrieri, Fiorella; Schwartz, Charles E.	Prevalence of SHANK3 variants in patients with different subtypes of autism spectrum disorders	European journal of human genetics: EJHG	10.1038/ejhg.2012.175	Autism spectrum disorders (ASDs) include three main conditions: autistic disorder (AD), pervasive developmental disorder, not otherwise specified (PDD-NOS), and Asperger syndrome. It has been shown that many genes associated with ASDs are involved in the neuroligin-neurexin interaction at the glutamate synapse: NLGN3, NLGN4, NRXN1, CNTNAP2, and SHANK3. We screened this last gene in two cohorts of…
169	2018	Sun, Caihong; Zou, Mingyang; Li, Ling; Li, Dexin; Ma, Yongjuan; Xia, Wei; Wu, Lijie; Ren, Huan	Association study between inwardly rectifying potassium channels 2.1 and 4.1 and autism spectrum disorders	Life Sciences	10.1016/j.lfs.2018.10.012	Autism spectrum disorders (ASD) are a group of neurodevelopmental disorders involving structural and functional impairment of the brain. Inwardly rectifying potassium (Kir) channels may contribute to the etiology of ASD by altering brain function. This study investigated the associations between genetic variants of KCNJ2 and KCNJ10 genes (encoding Kir2.1 and Kir4.1, respectively) and ASD risk in …
170	2015	Chapman, Nicola H.; Nato, Alejandro Q.; Bernier, Raphael; Ankenman, Katy; Sohi, Harkirat; Munson, Jeff; Patowary, Ashok; Archer, Marilyn; Blue, Elizabeth M.; Webb, Sara Jane; Coon, Hilary; Raskind, Wendy H.; Brkanac, Zoran; Wijsman, Ellen M.	Whole exome sequencing in extended families with autism spectrum disorder implicates four candidate genes	Human Genetics	10.1007/s00439-015-1585-y	Autism spectrum disorders (ASDs) are a group of neurodevelopmental disorders, characterized by impairment in communication and social interactions, and by repetitive behaviors. ASDs are highly heritable, and estimates of the number of risk loci range from hundreds to >1000. We considered 7 extended families (size 12-47 individuals), each with ≥3 individuals affected by ASD. All individuals were g…
171	2020	Xie, Xinyan; Meng, Heng; Wu, Hao; Hou, Fang; Chen, Yanlin; Zhou, Yu; Xue, Qi; Zhang, Jiajia; Gong, Jianhua; Li, Li; Song, Ranran	Integrative analyses indicate an association between ITIH3 polymorphisms with autism spectrum disorder	Scientific Reports	10.1038/s41598-020-62189-3	It is challenge to pinpoint the functional variants among numerous genetic variants. Investigating the spatial dynamics of the human brain transcriptome for genes and exploring the expression quantitative trait loci data may provide the potential direction to identify the functional variants among autism spectrum disorders (ASD) patients. In order to explore the association of ITIH3 with ASD, the…
172	2020	Li, Yan; Qiu, Shuang; Zhong, Weijing; Li, Yong; Liu, Yunkai; Cheng, Yi; Liu, Yawen	Association Between DCC Polymorphisms and Susceptibility to Autism Spectrum Disorder	Journal of Autism and Developmental Disorders	10.1007/s10803-020-04417-3	Autism spectrum disorder (ASD) represents a group of childhood-onset lifelong neuro-developmental disorders. However, the association between single nucleotide polymorphisms (SNPs) in the deleted in colorectal carcinoma (DCC) gene and ASD susceptibility remains unclear. We investigated the association between ASD susceptibility and seven SNPs in DCC on the basis of a case-control study (231 ASD c…
173	2020	Wongpaiboonwattana, Wikrom; Plong-On, Oradawan; Hnoonual, Areerat; Limprasert, Pornprot	Significant associations between 5-hydroxytryptaminetransporter-linked promoter region polymorphisms of the serotonin transporter (solute carrier family 6 member 4) gene and Thai patients with autism spectrum disorder	Medicine	10.1097/MD.0000000000021946	Autism spectrum disorder (ASD) is a form of pervasive developmental disorder manifested by impairment in social interactions and repetitive behaviors. Although genetic contribution is strongly suspected in autism, the specific genetic factors remain unidentified. Hyperserotoninemia has been reported in some autistic patients, and several studies have demonstrated an association between 5-hydroxyt…
174	2020	Bacchelli, Elena; Cameli, Cinzia; Viggiano, Marta; Igliozzi, Roberta; Mancini, Alice; Tancredi, Raffaella; Battaglia, Agatino; Maestrini, Elena	An integrated analysis of rare CNV and exome variation in Autism Spectrum Disorder using the Infinium PsychArray	Scientific Reports	10.1038/s41598-020-59922-3	Autism spectrum disorder (ASD) is a neurodevelopmental condition with a complex and heterogeneous genetic etiology. While a proportion of ASD risk is attributable to common variants, rare copy-number variants (CNVs) and protein-disrupting single-nucleotide variants (SNVs) have been shown to significantly contribute to ASD etiology. We analyzed a homogeneous cohort of 127 ASD Italian families geno…
175	2020	Riley, Jacquelyn D.; Delahunty, Carol; Alsadah, Adnan; Mazzola, Sarah; Astbury, Caroline	Further evidence of GABRA4 and TOP3B as autism susceptibility genes	European Journal of Medical Genetics	10.1016/j.ejmg.2020.103876	Chromosomal copy number variants (CNVs) are known contributors to neurodevelopmental conditions such as autism spectrum disorder (ASD). Both array comparative genomic hybridization and next-generation sequencing techniques have led to an increased detection of small CNVs and the identification of many candidate susceptibility genes for ASD. We report familial inheritance of two CNVs that include …
176	2020	Jiao, Jian; Zhang, Manxue; Yang, Pingyuan; Huang, Yan; Hu, Xiao; Cai, Jia; Yang, Chan; Situ, Mingjing; Zhang, Hui; Fu, Lei; Guo, Kuifang; Huang, Yi	Identification of De Novo JAK2 and MAPK7 Mutations Related to Autism Spectrum Disorder Using Whole-Exome Sequencing in a Chinese Child and Adolescent Trio-Based Sample	Journal of molecular neuroscience: MN	10.1007/s12031-019-01456-z	Autism spectrum disorder (ASD) is a neurodevelopmental disorder with high phenotypic and genetic heterogeneity. Whole-exome sequencing studies have shown that de novo single-nucleotide variations (SNVs) play an important role in sporadic ASD. The present study aimed to search for de novo SNVs using whole-exome sequencing in 59 unrelated Chinese ASD sporadic trios, and found 24 genes (including fi…
177	2020	da Silva Montenegro, Eduarda Morgana; Costa, Claudia Samogy; Campos, Gabriele; Scliar, Marília; de Almeida, Tatiana Ferreira; Zachi, Elaine Cristina; Silva, Isabela Maya Wahys; Chan, Ada J. S.; Zarrei, Mehdi; Lourenço, Naila C. V.; Yamamoto, Guilherme Lopes; Scherer, Stephen; Passos-Bueno, Maria Rita	Meta-Analyses Support Previous and Novel Autism Candidate Genes: Outcomes of an Unexplored Brazilian Cohort	Autism Research: Official Journal of the International Society for Autism Research	10.1002/aur.2238	Large genomic databases of neurodevelopmental disorders (NDD) are helpful resources of genomic variations in complex and heterogeneous conditions, as Autism Spectrum Disorder (ASD). We evaluated the role of rare copy number variations (CNVs) and exonic de novo variants, in a molecularly unexplored Brazilian cohort of 30 ASD trios (n = 90), by performing a meta-analysis of our findings in more tha…

## Sheet: Geneset
Genes
ASMT
CYP11A1
DDC
NOS2
EZH2
MTR
MTHFR
ADA
GLO1
TDO2
SETDB1
ABAT
AADAT
ELOVL2
CNTNAP2
CDH8
CDH9
CDH10
CADM1
ITGA4
ITGB3
NLGN4Y
NLGN4X
LAMB1
NRXN1
NRCAM
PCDHA
OXTR
RELN
DRD3
ADRB2
NELL2
CNTN5
CNTN6
DISC1
PRKCB
EGF
ATP2B4
WNT2
PTGS2
CACNA1G
CACNA1C
ZNF385B
DOCK4
TSC1
TSC2
AVPR1A
IRS1
APC
UBE3A
PRKN
RORA
FOXP2
EN2
AKR1B1
MECP2
DEAF1
FEZF1
VDR
ZNF804A
DLX1
SLC25A12
PPIP5K2
SLC6A4
HTR2A
HTR3A
GABRA4
GABRB1
GABRB3
GABRG2
GABRG3
GRIK5
GRIN2A
GRIN2B
STX1A
DRD1
SHANK2
SHANK3
HOMER1
LLGL1
DAB1
MAOB
SNAP25
SLC18A1
ACE
ROBO
NFKBIL1
GPX1
MACROD2
MAOA
DUSP15
SLTM
MBD5
MBD6
ODAD4
AGAP1
TBL1Y
EIF1AY
SEZ6L
SAMD11
PLA2G4C
STK39
LMX1B
MARK1
PTS
BDNF
FGA
PTCHD1
GABRA5
NRXN2
KCNJ10
CX3CR1
GRM7
PPP2R5D
SLC6A8
BCAP31
VIPR2
CHRNA7
EGR2
JMJD1C
REEP3
CRLF2
CSF2RA
SLC25A6
ASMTL
S100A9
UBE2H
DRD2
CLSTN2
ITIH3
DCC
TOP3B
JAK2
MAPK7
CUL3
KCNB1
CACNA1H
PITX1
NDUFA5
